# Supplementary material for: Single-subunit oligosaccharyltransferases of Trypanosoma brucei display different and predictable peptide acceptor specificities
Source: J Biol Chem. 2017 Sep 19;292(49):20328–41. doi: 10.1074/jbc.M117.810945 (PMC5724017; doi:10.1074/jbc.M117.810945)
Supplement: Supplemental Data [file 10.1074_M117.810945_jbc.M117.810945-2.xlsx]

## Sheet: Sheet1
Protein Acc#	Protein description	Observed (m/z)	Observed (Da)	Charge (z) state	Predicted (Da)	∆mass	Mascot score	Mascot value	Peptide sequence	PNGaseF 18O/16O*	Position of modification in sequence**	Types of modification***
Tb927.9.9860	hypothetical protein, conserved	1103.49	2204.96	2	2204.96	-0.0034	127.48	1e-12	K.TTGVQADSNSSNESGYVVEMK.R	18O	0.000000001000000000000.0	Deamidated (N)
Tb927.9.9860	hypothetical protein, conserved	1111.48	2220.95	2	2220.96	-0.0036	123.79	1.9e-12	K.TTGVQADSNSSNESGYVVEMK.R	18O	0.000000001000000000030.0	Deamidated (N); Oxidation (M)
Tb927.5.310	hypothetical protein	1098	2193.98	2	2193.98	0.0086	119.81	7e-12	R.SSSLEDGVNNTDLQDLEEAR.T	18O	0.00000000100000000000.0	Deamidated (N)
Tb927.10.1030	serine carboxypeptidase III precursor, putative,serine peptidase, Clan SC, Family S10 (CBP1)	1119.46	2236.91	2	2236.91	0.0046	118.83	2e-12	K.TCDGPLCYNTTGVDNFMNR.E	18O	0.0000000010000000000.0	Deamidated (N)
Tb927.3.3580	lipophosphoglycan biosynthetic protein, putative (LPG3)	744.385	1486.76	2	1486.75	0.0049	117.61	1.9e-11	K.GVVDSNDLPLNVSR.E	18O	0.00000000001000.0	Deamidated (N)
Tb927.9.11480	hypothetical protein, conserved	1006.01	2010.01	2	2010	0.0009	110.02	4.8e-11	R.AILAANNYTVNQTDLLDR.G	18O	0.000000100010000000.0	Deamidated (N); Deamidated (N)
Tb927.3.3580	lipophosphoglycan biosynthetic protein, putative (LPG3)	1195.53	2389.04	2	2389.03	0.0088	109.07	6.9e-11	K.EQGNVSEEVNAEVNTTNSTSGSK.K	18O	0.00010000000001001000000.0	Deamidated (N); Deamidated (N); Deamidated (N)
Tb11.v5.0364	hypothetical protein, conserved	1335.12	2668.22	2	2668.22	-0.0038	107.52	8.3e-11	K.GNVSGGFVDVFSTESGMLYAATEK.E	18O	0.020000000000000000000000.0	HexNAc (N)
Tb927.1.5200	expression site-associated gene (ESAG) protein, putative,expression site-associated gene 1 (ESAG1) protein, putative	757.873	1513.73	2	1513.73	0.0013	103.16	4.4e-10	R.LFVNEEVYANASR.I	18O	0.0000000001000.0	Deamidated (N)
Tb09.v4.0016	expression site- associated gene (ESAG) protein, putative,expression site associated gene 5 (ESAG5) protein, putative,chrIX additional, unordered contigs	1484.75	2967.48	2	2967.48	-0.0039	101.37	3.1e-10	K.LSSMDVVTELGTSLIDGLNSTTLNTDIR.R	18O	0.0000000000000000001000000000.0	Deamidated (N)
Tb927.10.1030	serine carboxypeptidase III precursor, putative,serine peptidase, Clan SC, Family S10 (CBP1)	1127.45	2252.89	2	2252.9	-0.0106	101	8.7e-11	K.TCDGPLCYNTTGVDNFMNR.E	18O	0.0000000010000000300.0	Deamidated (N); Oxidation (M)
Tb927.10.8230	protein disulfide isomerase,bloodstream- specific protein 2 precursor	949.393	1896.77	2	1896.77	0.0015	99.55	3e-10	R.SNESNDSNESNVDKQDL.-	18O	0.00000001000000000.0	Deamidated (N)
Tb927.9.9860	hypothetical protein, conserved	1207	2411.98	2	2411.99	-0.0133	99.33	1.5e-10	K.NALAEAQEWLEDGDGSNESCSK.E	18O	0.0000000000000000100000.0	Deamidated (N)
Tb927.8.4890	endoplasmic reticulum oxidoreductin, putative,pol-associated gene 1	1275.59	2549.17	2	2549.17	0.004	98.41	5.9e-10	R.AFLANSSLYNSGFNGAATDGDVR.L	18O	0.00002000000000000000000.0	HexNAc (N)
Tb927.7.3250	expression site-associated gene (ESAG) protein, putative,expression site-associated gene 6 (ESAG6) protein, putative	779.915	1557.81	2	1557.81	0.0036	97.92	1.4e-09	R.NASALAAAAAGLAAGR.L	18O	0.2000000000000000.0	HexNAc (N)
Tb927.9.11480	hypothetical protein, conserved	1004.51	2007	2	2007.02	-0.0142	96.23	9.5e-10	R.AILAANNYTVNQTDLLDR.G	18O	0.000000000010000000.0	Deamidated (N)
Tb927.6.1650	single strand-specific nuclease, putative	1160.55	2319.09	2	2319.08	0.0112	95.88	1e-09	K.VAYANVVNGTELSEEYISACK.E	18O	0.000000010000000000000.0	Deamidated (N)
Tb927.5.630	acidic phosphatase, putative	1048.92	2095.83	2	2095.83	0.0071	93.77	4.6e-10	K.APSQHCDTDVYNNESDGGK.Y	18O	0.0000000000001000000.0	Deamidated (N)
Tb927.10.1040	serine carboxypeptidase III precursor, putative,serine carboxypeptidase (CBP1) precursor, putative,serine peptidase, Clan SC, Family S10 (CBP1)	850.928	1699.84	2	1699.83	0.0115	93.52	1.7e-09	K.NFNYTISGLLEDGVR.V	18O	0.001000000000000.0	Deamidated (N)
Tb927.3.3580	lipophosphoglycan biosynthetic protein, putative (LPG3)	1194.03	2386.04	2	2386.04	-0.0019	93.33	2.2e-09	K.EQGNVSEEVNAEVNTTNSTSGSK.K	18O	0.00000000000001001000000.0	Deamidated (N); Deamidated (N)
Tb927.6.4250	hypothetical protein, conserved	1328.63	2655.25	2	2655.25	-0.0008	92.61	2.1e-09	R.DSASGNISALGFCPIVDEVQAFR.L	18O	0.00000200000000000000000.0	HexNAc (N)
Tb09.v4.0060	hypothetical protein,chrIX additional, unordered contigs	839.823	1677.63	2	1677.64	-0.005	91.7	6.8e-10	R.SYDDSSVADGNTSDDK.N	18O	0.0000000000100000.0	Deamidated (N)
Tb927.9.4500	heat shock protein, putative,HSP70-like protein	1140.5	2278.98	2	2278.97	0.0141	91.4	2.9e-09	K.DENNNPSQNETDTTSTISPGR.E	18O	0.000000001000000000000.0	Deamidated (N)
Tb927.11.14620	expression site-associated gene 2 (ESAG2) protein, putative	932.456	1862.9	2	1862.89	0.0099	91.23	2.8e-09	K.VQLLEEEIEENETTGK.S	18O	0.0000000000100000.0	Deamidated (N)
Tb927.10.2570	lysosomal alpha-mannosidase precursor, putative	907.401	1812.79	2	1812.79	-0.0034	90.67	3.2e-09	R.TFTQADDIIDDNASER.Y	18O	0.0000000000010000.0	Deamidated (N)
Tb927.8.7940	receptor-type adenylate cyclase GRESAG 4, putative	973.139	2916.4	3	2916.39	0.0023	89.74	4.2e-09	R.LLFATSLPHWADNNTTSETVQEFHR.D	18O	0.0000000000001000000000000.0	Deamidated (N)
Tb927.5.1810	lysosomal/endosomal membrane protein p67 (p67)	1108.04	2214.07	2	2214.07	-0.0008	88.55	5e-09	R.AMIANFIAVDAPSWVSNFSR.E	18O	0.03000000000000001000.0	Oxidation (M); Deamidated (N)
Tb927.11.13130	membrane-bound acid phosphatase 1 precursor (MBAP1)	1045.44	2088.87	2	2088.87	-0.0011	88.36	4.4e-09	R.NSIYNAENNTCPYHDFK.R	18O	0.00000001000000000.0	Deamidated (N)
Tb927.5.310	hypothetical protein	1198.04	2394.06	2	2394.07	-0.0054	87.23	6.6e-09	R.SSSLEDGVNNTDLQDLEEAR.T	18O	0.00000000200000000000.0	HexNAc (N)
Tb927.9.9860	hypothetical protein, conserved	1069.11	3204.31	3	3204.32	-0.0092	87.2	2.7e-09	K.NALAEAQEWLEDGDGSNESCSKEEYENK.L	18O	0.0000000000000000100000000000.0	Deamidated (N)
Tb11.v5.0216	hypothetical protein, conserved	745.884	1489.75	2	1489.75	0.0029	86.72	2.4e-08	R.LAELAAEDTANITR.D	18O	0.00000000001000.0	Deamidated (N)
Tb927.9.9860	hypothetical protein, conserved	1081.52	2161.02	2	2161.02	-0.0014	86.65	7.5e-09	R.FNESGLLEVEEAGVFYR.Y	18O	0.02000000000000000.0	HexNAc (N)
Tb927.5.940	NADH-dependent fumarate reductase, putative	964.977	1927.94	2	1927.94	0.0036	85.44	1e-08	R.ITIMENCSVTSLLSETK.E	18O	0.00000100000000000.0	Deamidated (N)
Tb927.10.1040	serine carboxypeptidase III precursor, putative,serine carboxypeptidase (CBP1) precursor, putative,serine peptidase, Clan SC, Family S10 (CBP1)	1133.53	2265.04	2	2265.04	0.0037	84.62	1.2e-08	R.SVSSNTSSMHFSFVQVYR.A	18O	0.000020000000000000.0	HexNAc (N)
Tb927.9.9860	hypothetical protein, conserved	849.879	1697.74	2	1697.75	-0.0035	84.02	1.3e-08	K.NTTNTTSGSDDAVKGDL.-	18O	0.00010000000000000.0	Deamidated (N)
Tb927.5.1810	lysosomal/endosomal membrane protein p67 (p67)	1050.06	2098.11	2	2098.11	0.0056	83.88	1.9e-08	R.LAVMETTNVIHNATLLR.N	18O	0.00000000000200000.0	HexNAc (N)
Tb927.9.4500	heat shock protein, putative,HSP70-like protein	1181.54	2361.06	2	2361.07	-0.0126	82.11	2e-08	R.ADEAKENETPTGDEILEVNER.D	18O	0.000000100000000000000.0	Deamidated (N)
Tb927.4.810	expression site-associated gene (ESAG) protein, putative,expression site-associated gene 5 (ESAG5) protein, putative	1127.57	2253.13	2	2253.13	0.0055	82.01	3.4e-08	K.LVLNVTDIVADAEDTTFSK.S	18O	0.0002000000000000000.0	HexNAc (N)
Tb927.5.1810	lysosomal/endosomal membrane protein p67 (p67)	886.941	1771.87	2	1771.86	0.0047	81.59	3.3e-08	R.GDLNPPGNATEYGPLVR.S	18O	0.00000001000000000.0	Deamidated (N)
Tb927.4.1190	hypothetical protein, conserved	990.972	1979.93	2	1979.93	0.0032	81.24	2.4e-08	R.SNSVDCWLQNGTLLGSAR.L	18O	0.000000000100000000.0	Deamidated (N)
Tb927.10.8230	protein disulfide isomerase,bloodstream- specific protein 2 precursor	771.307	1540.6	2	1540.6	-0.0016	80.36	1.2e-08	R.SNESNDSNESNVDK.Q	18O	0.00000001000000.0	Deamidated (N)
Tb11.v5.0216	hypothetical protein, conserved	845.928	1689.84	2	1689.84	-0.0004	80.12	3.1e-08	R.LAELAAEDTANITR.D	18O	0.00000000002000.0	HexNAc (N)
Tb927.10.1040	serine carboxypeptidase III precursor, putative,serine carboxypeptidase (CBP1) precursor, putative,serine peptidase, Clan SC, Family S10 (CBP1)	1033.48	2064.94	2	2064.95	-0.0046	79.4	3.6e-08	R.SVSSNTSSMHFSFVQVYR.A	18O	0.000010000000000000.0	Deamidated (N)
Tb927.10.8230	protein disulfide isomerase,bloodstream- specific protein 2 precursor	772.802	1543.59	2	1543.59	0.0008	79.19	1.2e-08	R.SNESNDSNESNVDK.Q	18O	0.01000001000000.0	Deamidated (N); Deamidated (N)
Tb927.9.4500	heat shock protein, putative,HSP70-like protein	1018	2033.99	2	2033.99	0.0023	79.06	3.9e-08	R.DDFGTVTLVASATNHTLGGR.S	18O	0.00000000000001000000.0	Deamidated (N)
Tb927.1.4900	expression site-associated gene 11 (ESAG11) protein, putative	722.86	1443.7	2	1443.7	0.0022	78.88	1.1e-07	K.GAETLCNLSHALR.A	18O	0.0000001000000.0	Deamidated (N)
Tb927.10.5690	procyclin-associated gene 2 (PAG2) protein, putative	1082.48	2162.95	2	2162.96	-0.009	78.59	4.3e-08	R.LDEMVNVFAQSYGNESETK.T	18O	0.0000000000000100000.0	Deamidated (N)
Tb927.10.8230	protein disulfide isomerase,bloodstream- specific protein 2 precursor	1065.07	2128.13	2	2128.12	0.0015	78.06	4.8e-08	K.RPVGWAMVKPNETASIELK.E	18O	0.0000000000100000000.0	Deamidated (N)
Tb927.6.4260	hypothetical protein, conserved	647.834	1293.65	2	1293.65	0.0053	77.76	1.6e-07	R.DVSNSTVVIAMR.D	18O	0.000100000000.0	Deamidated (N)
Tb927.4.2450	thioredoxin, putative	1477.15	2952.28	2	2952.29	-0.0012	77.09	8.5e-08	K.FLLACANDAYDEANFSLEGGESEQATK.K	18O	0.000000000000010000000000000.0	Deamidated (N)
Tb927.5.1930	hypothetical protein, conserved	790.378	1578.74	2	1578.74	-0.0005	76.77	1.7e-07	R.SKEEAANWTLDNAK.K	18O	0.00000010000000.0	Deamidated (N)
Tb927.10.710	hypothetical protein, conserved	738.876	1475.74	2	1475.74	0.0017	76.68	2.4e-07	K.QEVNATTSQAPTVK.E	18O	0.00010000000000.0	Deamidated (N)
Tb927.10.14030	hypothetical protein, conserved	1149.59	2297.17	2	2297.16	0.0057	76.66	6.5e-08	K.VDNVSQNVINITVVSYK.G	18O	0.00200000020000000.0	HexNAc (N); HexNAc (N)
Tb927.1.5110	expression site-associated gene 11 (ESAG11) protein, putative	767.86	1533.7	2	1533.7	0.0001	75.48	8.4e-08	K.TDQPVELTDNNSAK.C	18O	0.00000000010000.0	Deamidated (N)
Tb927.9.9860	hypothetical protein, conserved	1104.99	2207.96	2	2207.95	0.0045	75.16	9e-08	K.TTGVQADSNSSNESGYVVEMK.R	18O	0.000000001001000000000.0	Deamidated (N); Deamidated (N)
Tb927.9.9860	hypothetical protein, conserved	1112.99	2223.96	2	2223.95	0.0108	75.03	9.2e-08	K.TTGVQADSNSSNESGYVVEMK.R	18O	0.000000001001000000030.0	Deamidated (N); Deamidated (N); Oxidation (M)
Tb927.9.4500	heat shock protein, putative,HSP70-like protein	648.802	1295.59	2	1295.59	0.002	74.53	3.3e-07	R.EDGGDFIANISR.A	18O	0.000000001000.0	Deamidated (N)
Tb05.5K5.210	hypothetical protein,BAC from homologous region on chr5	806.368	1610.72	2	1610.73	-0.0092	74.39	2.1e-07	K.ALGTNDSYVDPDSVR.V	18O	0.000010000000000.0	Deamidated (N)
Tb927.10.8230	protein disulfide isomerase,bloodstream- specific protein 2 precursor	1060.49	3178.44	3	3178.43	0.0101	74.2	1.1e-07	K.AANETIDNALMGEVDCHSQPELAANFSIR.G	18O	0.00100000000000000000000010000.0	Deamidated (N); Deamidated (N)
Tb927.9.11480	hypothetical protein, conserved	970.483	1938.95	2	1938.94	0.008	72.75	1.5e-07	K.HPGNNSEVILWDSLR.A	18O	0.000200000000000.0	HexNAc (N)
Tb927.11.8260	carbonic anhydrase-like protein	862.883	1723.75	2	1723.75	-0.0001	72.74	1.5e-07	K.GNLSGADVGANQTEEEK.D	18O	0.01000000001000000.0	Deamidated (N); Deamidated (N)
Tb09.v4.0060	hypothetical protein,chrIX additional, unordered contigs	939.872	1877.73	2	1877.73	0.0007	72.71	5.9e-08	R.SYDDSSVADGNTSDDK.N	18O	0.0000000000200000.0	HexNAc (N)
Tb927.5.310	hypothetical protein	979.471	1956.93	2	1956.93	-0.0002	72.44	1.6e-07	K.GLQEEKNHSEIISEGER.I	18O	0.00000010000000000.0	Deamidated (N)
Tb927.3.3580	lipophosphoglycan biosynthetic protein, putative (LPG3)	720.86	1439.71	2	1439.7	0.0024	72.28	5.1e-07	R.KPSNVSKEEYEK.F	18O	0.000100000000.0	Deamidated (N)
Tb927.10.1030	serine carboxypeptidase III precursor, putative,serine peptidase, Clan SC, Family S10 (CBP1)	1183.5	2364.99	2	2365	-0.0095	72.16	1.9e-07	R.KTCDGPLCYNTTGVDNFMNR.E	18O	0.00000000010000000000.0	Deamidated (N)
Tb927.11.8830	hypothetical protein	915.42	1828.83	2	1828.83	-0.0062	71.3	2.1e-07	K.NTTEGDAIYVDTATR.Q	18O	0.200000000000000.0	HexNAc (N)
Tb927.9.11480	hypothetical protein, conserved	901.382	1800.75	2	1800.74	0.0093	70.75	2.5e-07	K.AGNHSAGEDDGNNQLDGK.F	18O	0.001000000000000000.0	Deamidated (N)
Tb927.3.4650	C-8 sterol isomerase, putative	1141.22	3420.64	3	3420.63	0.006	70.58	2.8e-07	K.YGDNPSADAVIAEVIEGVLATYPAHTTNSSR.W	18O	0.0000000000000000000000000002000.0	HexNAc (N)
Tb927.11.14620	expression site-associated gene 2 (ESAG2) protein, putative	939.984	1877.95	2	1877.95	0.0034	70.35	2.5e-07	K.DVVTPENISTEIVAFNK.M	18O	0.00000010000000000.0	Deamidated (N)
Tb927.5.1810	lysosomal/endosomal membrane protein p67 (p67)	1058.06	2114.1	2	2114.1	-0.0022	70.21	2.6e-07	R.LAVMETTNVIHNATLLR.N	18O	0.00030000000200000.0	Oxidation (M); HexNAc (N)
Tb11.v5.0153	BarP protein, putative	968.966	1935.92	2	1935.92	-0.0029	69.74	2.9e-07	R.NATVASQSGAIAEMEVR.K	18O	0.20000000000000000.0	HexNAc (N)
Tb927.9.11480	hypothetical protein, conserved	948.396	1894.78	2	1894.79	-0.0074	69.72	2.2e-07	K.DTLNMSSFEFPESCTK.L	18O	0.0001000000000000.0	Deamidated (N)
Tb927.9.4500	heat shock protein, putative,HSP70-like protein	1118.05	2234.09	2	2234.08	0.006	68.98	3.4e-07	R.DDFGTVTLVASATNHTLGGR.S	18O	0.00000000000002000000.0	HexNAc (N)
Tb927.10.8230	protein disulfide isomerase,bloodstream- specific protein 2 precursor	667.335	1332.65	2	1332.67	-0.0111	68.92	1.6e-06	K.VSEKPANVTEEK.K	18O	0.000000100000.0	Deamidated (N)
Tb06.3A7.960	hypothetical protein	1060.47	2118.92	2	2118.92	0.0017	68.5	6.9e-07	K.EAQCNVSTEIVYSCTR.R	18O	0.0000200000000000.0	HexNAc (N)
Tb927.5.1810	lysosomal/endosomal membrane protein p67 (p67)	950.017	1898.02	2	1898.02	0.0015	67.83	7.8e-07	R.LAVMETTNVIHNATLLR.N	18O	0.00000000000100000.0	Deamidated (N)
Tb927.7.3250	expression site-associated gene (ESAG) protein, putative,expression site-associated gene 6 (ESAG6) protein, putative	679.867	1357.72	2	1357.72	0	67.07	1.6e-06	R.NASALAAAAAGLAAGR.L	18O	0.1000000000000000.0	Deamidated (N)
Tb927.6.560	cysteine peptidase C (CPC),CPC cysteine peptidase, Clan CA, family C1, Cathepsin B-like (TbcatB)	995.433	1988.85	2	1988.85	0.0016	66.59	7.9e-07	K.CNYTCDDPTIPVVNYR.S	18O	0.0100000000000000.0	Deamidated (N)
Tb927.10.1040	serine carboxypeptidase III precursor, putative,serine carboxypeptidase (CBP1) precursor, putative,serine peptidase, Clan SC, Family S10 (CBP1)	1141.52	2281.03	2	2281.03	0.0024	66.23	6.2e-07	R.SVSSNTSSMHFSFVQVYR.A	18O	0.000020003000000000.0	HexNAc (N); Oxidation (M)
Tb927.5.610	acidic phosphatase, putative	1022.52	2043.02	2	2043.01	0.0038	66.23	7.9e-07	R.EIILPNNTEEEEELIQK.A	18O	0.00000100000000000.0	Deamidated (N)
Tb927.10.1030	serine carboxypeptidase III precursor, putative,serine peptidase, Clan SC, Family S10 (CBP1)	794.671	2380.99	3	2381	-0.0071	65.98	8.5e-07	R.KTCDGPLCYNTTGVDNFMNR.E	18O	0.00000000010000000300.0	Deamidated (N); Oxidation (M)
Tb927.9.4500	heat shock protein, putative,HSP70-like protein	1110.14	3327.41	3	3327.42	-0.0164	65.62	6e-07	K.TGDNETTAQKDENNNPSQNETDTTSTISPGR.E	18O	0.0000000000000000001000000000000.0	Deamidated (N)
Tb05.5K5.210	hypothetical protein,BAC from homologous region on chr5	1046.52	3136.53	3	3136.54	-0.0122	65.15	7.8e-07	R.GRPAPVGYPNTTIMEQFVASLTEDVNK.A	18O	0.000000000200000000000000000.0	HexNAc (N)
Tb927.11.14620	expression site-associated gene 2 (ESAG2) protein, putative	1032.5	2062.98	2	2062.98	0.0039	64.97	8.1e-07	K.VQLLEEEIEENETTGK.S	18O	0.0000000000200000.0	HexNAc (N)
Tb927.7.7530	receptor-type adenylate cyclase GRESAG 4, putative	770.069	2307.19	3	2307.19	-0.0017	64.56	8.8e-07	R.DLSQLYAPLSGIVFNITDNPK.V	18O	0.000000000000001000000.0	Deamidated (N)
Tb927.10.8230	protein disulfide isomerase,bloodstream- specific protein 2 precursor	872.85	1743.69	2	1743.68	0.0051	64.52	3.5e-07	R.SNESNDSNESNVDK.Q	18O	0.01000002000000.0	Deamidated (N); HexNAc (N)
Tb927.9.9860	hypothetical protein, conserved	1103.48	2204.95	2	2204.96	-0.0175	64.43	9.1e-07	K.TTGVQADSNSSNESGYVVEMK.R	18O	0.000000000001000000000.0	Deamidated (N)
Tb927.11.8260	carbonic anhydrase-like protein	971.143	2910.41	3	2910.41	-0.0015	64.03	9.9e-07	K.AEDEHSVEPAVVVAVQLAASDAANTSATR.A	18O	0.00000000000000000000000100000.0	Deamidated (N)
Tb10.v4.0071	variant surface glycoprotein (VSG, pseudogene), putative /product	1139.06	2276.1	2	2276.1	0	63.87	1.2e-06	R.AINISAADPEWAQQFPTSK.E	18O	0.0020000000000000000.0	HexNAc (N)
Tb927.5.4570	hypothetical protein, conserved	1247.03	2492.05	2	2492.05	0.007	63.82	1.4e-06	K.NTSQCYFPTNGEDIVLCDNSR.L	18O	0.100000000000000000000.0	Deamidated (N)
Tb927.10.14030	hypothetical protein, conserved	953.96	1905.9	2	1905.9	0.002	63.62	1.1e-06	R.EGNMTALFGFVSTTTK.R	18O	0.0020000000000000.0	HexNAc (N)
Tb927.7.6460	FG-GAP repeat protein, putative,intergrin alpha chain protein, putative	1157.55	2313.08	2	2313.08	0.0014	63.62	1.1e-06	K.NDTAPAFAFSSPTVTSINDR.K	18O	0.20000000000000000000.0	HexNAc (N)
Tb927.8.1870	Golgi/lysosome glycoprotein 1 (tGLP1)	1368.92	4103.73	3	4103.73	-0.0034	63.43	7e-07	K.EECSTSTGSNSYLMSHPSSPPLFDEDFTGANTSTFAAR.D	18O	0.00000000000000000000000000000010000000.0	Deamidated (N)
Tb05.5K5.210	hypothetical protein,BAC from homologous region on chr5	872.957	1743.9	2	1743.9	-0.0056	63.36	1.1e-06	K.QLSAANLTDFAHNLVK.D	18O	0.0000010000000000.0	Deamidated (N)
Tb927.10.8230	protein disulfide isomerase,bloodstream- specific protein 2 precursor	950.881	1899.75	2	1899.76	-0.0107	63.26	5.7e-07	R.SNESNDSNESNVDKQDL.-	18O	0.00001001000000000.0	Deamidated (N); Deamidated (N)
Tb927.9.11480	hypothetical protein, conserved	935.479	1868.94	2	1868.94	0	63.25	1.4e-06	K.LSNLMISGNINSSYPLK.V	18O	0.00003000001000000.0	Oxidation (M); Deamidated (N)
Tb927.9.11480	hypothetical protein, conserved	927.484	1852.95	2	1852.95	0.0046	63.2	3.5e-06	K.LSNLMISGNINSSYPLK.V	18O	0.00000000001000000.0	Deamidated (N)
Tb927.1.5200	expression site-associated gene (ESAG) protein, putative,expression site-associated gene 1 (ESAG1) protein, putative	1436.7	2871.39	2	2871.38	0.0085	63.06	1.2e-06	K.LISYGNEMGDLVANVGGLFSEVNESVR.A	18O	0.000000000000000000000010000.0	Deamidated (N)
Tb927.10.8230	protein disulfide isomerase,bloodstream- specific protein 2 precursor	1060.49	3178.44	3	3178.43	0.0057	62.88	1.3e-06	K.AANETIDNALMGEVDCHSQPELAANFSIR.G	18O	0.00000000000000000000000010000.0	Deamidated (N)
Tb927.10.10840	hypothetical protein, conserved	907.492	1812.97	2	1812.97	-0.0007	62.81	1.3e-06	R.GLVALNGSAGVGQVVNR.L	18O	0.00000200000000000.0	HexNAc (N)
Tb927.5.4570	hypothetical protein, conserved	1093.52	2185.02	2	2185.02	-0.0006	62.71	1.3e-06	R.VDPDTWETNFTVFVQQTR.F	18O	0.000000001000000000.0	Deamidated (N)
Tb05.5K5.210	hypothetical protein,BAC from homologous region on chr5	864.999	1727.98	2	1727.98	0.0008	62.56	1.1e-06	R.ALTLPPVNLTAIFR.G	18O	0.00000002000000.0	HexNAc (N)
Tb927.10.14030	hypothetical protein, conserved	948.008	1894	2	1893.99	0.0077	62.32	1.4e-06	K.VDNVSQNVINITVVSYK.G	18O	0.00000000010000000.0	Deamidated (N)
Tb927.5.1810	lysosomal/endosomal membrane protein p67 (p67)	1100.04	2198.07	2	2198.07	0	61.67	4.6e-06	R.AMIANFIAVDAPSWVSNFSR.E	18O	0.00000000000000001000.0	Deamidated (N)
Tb927.10.8230	protein disulfide isomerase,bloodstream- specific protein 2 precursor	871.354	1740.69	2	1740.69	0.002	61.63	1.3e-06	R.SNESNDSNESNVDK.Q	18O	0.00000002000000.0	HexNAc (N)
Tb927.8.4890	endoplasmic reticulum oxidoreductin, putative,pol-associated gene 1	1211.9	3632.69	3	3632.66	0.0203	61.63	1.9e-06	K.EGFCSLTMDEVSQNTEGITGLLNNITSHPYFR.Y	18O	0.00000000000000000000000100000000.0	Deamidated (N)
Tb927.11.13130	membrane-bound acid phosphatase 1 precursor (MBAP1)	1216.07	2430.12	2	2430.12	-0.0026	61.58	1.7e-06	R.YPLVPHNATEICGGEPCGSLTR.E	18O	0.0000001000000000000000.0	Deamidated (N)
Tb927.5.1810	lysosomal/endosomal membrane protein p67 (p67)	1426.67	2851.33	2	2851.34	-0.0151	61.54	1.7e-06	K.DATPTVVTVWYNATSGGFYATDGLASGK.Y	18O	0.0000000000010000000000000000.0	Deamidated (N)
Tb927.10.710	hypothetical protein, conserved	953.452	1904.89	2	1904.9	-0.0074	61.49	1.7e-06	R.LTDENIAQGNNNTITER.S	18O	0.00000000001000000.0	Deamidated (N)
Tb927.4.2450	thioredoxin, putative	1241.72	2481.42	2	2481.41	0.0111	61.48	7.1e-07	K.LPAIVVLNTTAGEVKPVIYPGK.K	18O	0.0000000200000000000000.0	HexNAc (N)
Tb927.10.1030	serine carboxypeptidase III precursor, putative,serine peptidase, Clan SC, Family S10 (CBP1)	955.74	2864.2	3	2864.2	-0.0072	61.06	1.6e-06	K.TCDGPLCYNTTGVDNFMNREDVQR.S	18O	0.000000001000000000000000.0	Deamidated (N)
Tb927.5.630	acidic phosphatase, putative	708.776	1415.54	2	1415.54	-0.0023	60.67	8.6e-07	K.EFCEEAENETR.D	18O	0.00000001000.0	Deamidated (N)
Tb927.5.1810	lysosomal/endosomal membrane protein p67 (p67)	958.017	1914.02	2	1914.01	0.006	60.47	2.1e-06	R.LAVMETTNVIHNATLLR.N	18O	0.00030000000100000.0	Oxidation (M); Deamidated (N)
Tb927.10.8230	protein disulfide isomerase,bloodstream- specific protein 2 precursor	950.888	1899.76	2	1899.76	0.0014	60.34	1.9e-06	R.SNESNDSNESNVDKQDL.-	18O	0.01000001000000000.0	Deamidated (N); Deamidated (N)
Tb927.10.10000	hypothetical protein, conserved	642.279	1282.54	2	1282.54	0.0031	60.05	4.4e-06	K.STDVNTSDANEK.D	18O	0.000010000000.0	Deamidated (N)
Tb06.3A7.960	hypothetical protein	960.42	1918.83	2	1918.83	-0.0035	59.96	4.2e-06	K.EAQCNVSTEIVYSCTR.R	18O	0.0000100000000000.0	Deamidated (N)
Tb927.8.1870	Golgi/lysosome glycoprotein 1 (tGLP1)	1611.78	3221.55	2	3221.54	0.0062	59.58	2.6e-06	R.TGMPWVEVPSIDIVNSAADITNADGNITYR.Q	18O	0.000000000000000000000000010000.0	Deamidated (N)
Tb927.9.11480	hypothetical protein, conserved	1048.44	2094.87	2	2094.88	-0.0082	59.55	3.2e-06	K.DTLNMSSFEFPESCTK.L	18O	0.0002000000000000.0	HexNAc (N)
Tb927.10.8230	protein disulfide isomerase,bloodstream- specific protein 2 precursor	1073.06	2144.11	2	2144.12	-0.0086	59.27	2.8e-06	K.RPVGWAMVKPNETASIELK.E	18O	0.0000003000100000000.0	Oxidation (M); Deamidated (N)
Tb927.11.8260	carbonic anhydrase-like protein	1037.85	3110.51	3	3110.5	0.0138	59.03	2.9e-06	K.AEDEHSVEPAVVVAVQLAASDAANTSATR.A	18O	0.00000000000000000000000200000.0	HexNAc (N)
Tb927.9.15590	BARP protein (BARP)	793.856	1585.7	2	1585.7	0.0004	58.96	6.9e-06	K.GAVNNHNTANNESNK.A	18O	0.000000000010000.0	Deamidated (N)
Tb927.10.10840	hypothetical protein, conserved	726.277	1450.54	2	1450.54	-0.0014	58.41	1.4e-06	R.NVTCCEAGSYCK.V	18O	0.100000000000.0	Deamidated (N)
Tb927.8.6710	hypothetical protein, conserved	937.463	2809.37	3	2809.37	-0.0025	57.68	3.9e-06	K.ILEYCDNDTSQLGDITGVGGVAALLGR.N	18O	0.000000100000000000000000000.0	Deamidated (N)
Tb11.v5.0789	expression site-associated gene 2 (ESAG2) protein, putative	740.369	1478.72	2	1478.72	0.0054	57.62	4e-06	R.LTNATEQLQEMAK.Y	18O	0.0010000000000.0	Deamidated (N)
Tb927.6.4250	hypothetical protein, conserved	1360.1	2718.19	2	2718.18	0.0057	57.61	4e-06	K.QGLYTYAGNASYPTDTGFFPTCER.N	18O	0.000000001000000000000000.0	Deamidated (N)
Tb927.5.630	acidic phosphatase, putative	386.54	1156.6	3	1156.6	0.0019	57.51	1.1e-05	K.KAEDNVTHLK.D	18O	0.0000100000.0	Deamidated (N)
Tb927.6.4250	hypothetical protein, conserved	1206.57	3616.69	3	3616.69	-0.003	57.5	4.1e-06	K.TVGSSYTISVYGQGESGNRTGDLSNSVLYATTSDK.C	18O	0.00000000000000000100000000000000000.0	Deamidated (N)
Tb05.5K5.210	hypothetical protein,BAC from homologous region on chr5	961.948	1921.88	2	1921.88	-0.001	57.38	1.5e-05	R.DLDEMLNNRTDEVVEK.S	18O	0.0000000100000000.0	Deamidated (N)
Tb927.9.9860	hypothetical protein, conserved	1203.53	2405.05	2	2405.05	-0.0056	57.33	8.2e-06	K.TTGVQADSNSSNESGYVVEMK.R	18O	0.000000002000000000000.0	HexNAc (N)
Tb05.5K5.210	hypothetical protein,BAC from homologous region on chr5	764.953	1527.89	2	1527.89	0.0006	57.03	2.8e-06	R.ALTLPPVNLTAIFR.G	18O	0.00000001000000.0	Deamidated (N)
Tb927.9.9860	hypothetical protein, conserved	1205.02	2408.03	2	2408.04	-0.0095	56.94	9.1e-06	K.TTGVQADSNSSNESGYVVEMK.R	18O	0.000000002001000000000.0	HexNAc (N); Deamidated (N)
Tb927.10.6180	hypothetical protein, conserved	1091.52	2181.02	2	2181.02	-0.0005	56.94	4.6e-06	R.WEPAENSVFALTNGSAASK.I	18O	0.0000000000002000000.0	HexNAc (N)
Tb11.v5.0216	hypothetical protein, conserved	1062.04	2122.07	2	2122.07	0.0071	56.91	4.6e-06	K.WISTLMVEAGANWTTSKPK.K	18O	0.0000000000010000000.0	Deamidated (N)
Tb927.6.4250	hypothetical protein, conserved	1228.58	2455.15	2	2455.16	-0.0029	56.81	4.7e-06	R.DSASGNISALGFCPIVDEVQAFR.L	18O	0.00000100000000000000000.0	Deamidated (N)
Tb927.8.1870	Golgi/lysosome glycoprotein 1 (tGLP1)	1132.22	3393.65	3	3393.64	0.0131	56.55	5e-06	K.RTGMPWVEVPSIDIVNSAADITNADGNITYR.Q	18O	0.0003000000000000000000000010000.0	Oxidation (M); Deamidated (N)
Tb927.4.2450	thioredoxin, putative	1141.67	2281.32	2	2281.32	0.0043	56.39	2.3e-06	K.LPAIVVLNTTAGEVKPVIYPGK.K	18O	0.0000000100000000000000.0	Deamidated (N)
Tb927.8.1940	endosomal integral membrane protein, putative	849.404	1696.79	2	1696.8	-0.0079	56.26	5.3e-06	R.LLSNVSCSVVCEK.G	18O	0.0002000000000.0	HexNAc (N)
Tb05.5K5.210	hypothetical protein,BAC from homologous region on chr5	1101.02	2200.02	2	2200.03	-0.0166	55.81	5.8e-06	R.VDPNTWETNYTVFVQQTR.F	18O	0.000000001000000000.0	Deamidated (N)
Tb927.9.9860	hypothetical protein, conserved	981.477	1960.94	2	1960.93	0.0096	55.52	6.2e-06	R.FNESGLLEVEEAGVFYR.Y	18O	0.01000000000000000.0	Deamidated (N)
Tb927.11.11720	FG-GAP repeat protein, putative	1038.18	3111.51	3	3111.51	0.0045	55.43	6.3e-06	R.GPLLIQSAANPNGTFLGCTPVDDALTDHSK.K	18O	0.000000000001000000000000000000.0	Deamidated (N)
Tb09.v4.0119	variant surface glycoprotein (VSG, pseudogene), putative,chrIX additional, unordered contigs	728.621	2910.45	4	2910.45	0.004	55.34	9.5e-06	K.DHHSQIHALNISLSSPEVLNVFEHGK.A	18O	0.00000000010000000000000000.0	Deamidated (N)
Tb927.9.7400	expression site-associated gene 11 (ESAG11) protein, putative	552.256	1102.5	2	1102.5	0.0015	55.31	1.4e-05	K.HQNATGMVDK.F	18O	0.0010000000.0	Deamidated (N)
Tb927.8.4890	endoplasmic reticulum oxidoreductin, putative,pol-associated gene 1	1054.99	2107.96	2	2107.96	0.0044	54.8	1.9e-05	R.VVHNVTTLMDCVTCEK.C	18O	0.0002000000000000.0	HexNAc (N)
Tb927.10.8230	protein disulfide isomerase,bloodstream- specific protein 2 precursor	1059.48	3175.41	3	3175.44	-0.0302	54.56	7.7e-06	K.AANETIDNALMGEVDCHSQPELAANFSIR.G	18O	0.00000000000000000000000010000.0	Deamidated (N)
Tb927.10.8230	protein disulfide isomerase,bloodstream- specific protein 2 precursor	1050.93	2099.85	2	2099.85	-0.002	54.42	7e-06	R.SNESNDSNESNVDKQDL.-	18O	0.02000000000000000.0	HexNAc (N)
Tb927.8.930	hypothetical protein	1075.05	2148.08	2	2148.07	0.004	54.25	8.2e-06	K.NNNLTLEQTVTLCNALK.Q	18O	0.00200000000000000.0	HexNAc (N)
Tb11.v5.0216	hypothetical protein, conserved	637.299	1272.58	2	1272.58	0.0004	54.19	1.5e-05	R.NHSEIISEGER.V	18O	0.10000000000.0	Deamidated (N)
Tb927.8.4890	endoplasmic reticulum oxidoreductin, putative,pol-associated gene 1	1405.13	2808.24	2	2808.27	-0.0227	54.19	8.3e-06	R.VWQAVYNNCNIDGLPSNDTAGVENR.E	18O	0.0000000000000000100000000.0	Deamidated (N)
Tb927.3.3580	lipophosphoglycan biosynthetic protein, putative (LPG3)	916.44	1830.86	2	1830.86	0.001	53.93	8.8e-06	K.SNGTLVSFQEYIDR.M	18O	0.02000000000000.0	HexNAc (N)
Tb927.8.4890	endoplasmic reticulum oxidoreductin, putative,pol-associated gene 1	1152.05	2302.09	2	2302.08	0.0136	53.8	1.1e-05	R.SLGVLNNPNISFYPNCGMFR.R	18O	0.00000000100000000000.0	Deamidated (N)
Tb927.9.9860	hypothetical protein, conserved	509.296	1016.58	2	1016.58	0.0023	53.78	1e-05	R.IGNVNITGVK.G	18O	0.0000100000.0	Deamidated (N)
Tb927.8.4890	endoplasmic reticulum oxidoreductin, putative,pol-associated gene 1	954.943	1907.87	2	1907.87	0.003	53.78	9.1e-06	R.VVHNVTTLMDCVTCEK.C	18O	0.0001000000000000.0	Deamidated (N)
Tb05.5K5.210	hypothetical protein,BAC from homologous region on chr5	948.956	1895.9	2	1895.89	0.0072	53.68	9.3e-06	R.GSGNHTIIYFVDDQK.D	18O	0.000200000000000.0	HexNAc (N)
Tb927.10.8230	protein disulfide isomerase,bloodstream- specific protein 2 precursor	1064.82	3191.44	3	3191.44	0.0054	53.57	9.5e-06	K.AANETIDNALMGEVDCHSQPELAANFSIR.G	18O	0.00100000003000000000000000000.0	Deamidated (N); Oxidation (M)
Tb11.v5.0153	BarP protein, putative	1047.02	2092.02	2	2092.02	-0.0022	53.5	9.6e-06	R.RNATVASQSGAIAEMEVR.K	18O	0.020000000000000000.0	HexNAc (N)
Tb927.7.6440	hypothetical protein, conserved	923.443	1844.87	2	1844.88	-0.0028	53.21	1e-05	R.ALHDTEEVSVNATTR.L	18O	0.000000000020000.0	HexNAc (N)
Tb927.2.1560	cyclophilin-type peptidyl-prolyl cis-trans isomerase, putative	1116.02	2230.03	2	2230.03	0.0028	53.18	2.1e-05	R.NTNGSQFFICTAATPWLDGK.H	18O	0.00100000000000000000.0	Deamidated (N)
Tb05.5K5.210	hypothetical protein,BAC from homologous region on chr5	985.148	2952.42	3	2952.44	-0.0205	52.98	1.1e-05	R.GRPAPVGYPNTTIMEQFVASLTEDVNK.A	18O	0.000000000100030000000000000.0	Deamidated (N); Oxidation (M)
Tb927.10.8230	protein disulfide isomerase,bloodstream- specific protein 2 precursor	1065.82	3194.42	3	3194.43	-0.0023	52.85	1.1e-05	K.AANETIDNALMGEVDCHSQPELAANFSIR.G	18O	0.00100000003000000000000010000.0	Deamidated (N); Oxidation (M); Deamidated (N)
Tb927.5.310	hypothetical protein	1079.52	2157.02	2	2157.02	0.0001	52.72	1.1e-05	K.GLQEEKNHSEIISEGER.I	18O	0.00000020000000000.0	HexNAc (N)
Tb927.8.4890	endoplasmic reticulum oxidoreductin, putative,pol-associated gene 1	694.325	2079.95	3	2079.96	-0.0113	52.7	1.1e-05	K.RVVHNVTTLMDCVTCEK.C	18O	0.00001000030000000.0	Deamidated (N); Oxidation (M)
Tb927.10.10840	hypothetical protein, conserved	1092.42	3274.23	3	3274.23	-0.002	52.65	5.4e-06	R.VVGSCGQSEECCADERNVTCCEAGSYCK.V	18O	0.0000000000000000100000000000.0	Deamidated (N)
Tb927.11.10690	hypothetical protein, conserved	955.849	2864.53	3	2864.51	0.0163	52.6	1.6e-05	R.GMQLLLQISNTLPIAETPSPPTNTTPK.T	18O	0.000000000000000000000010000.0	Deamidated (N)
Tb05.5K5.210	hypothetical protein,BAC from homologous region on chr5	906.424	1810.83	2	1810.82	0.011	52.43	1.2e-05	K.ALGTNDSYVDPDSVR.V	18O	0.000020000000000.0	HexNAc (N)
Tb927.5.4060	hypothetical protein, conserved	931.953	1861.89	2	1861.88	0.0069	51.98	1.3e-05	R.YNTTYANPNVFTVR.D	18O	0.02000000000000.0	HexNAc (N)
Tb927.10.10000	hypothetical protein, conserved	706.326	1410.64	2	1410.64	0.0008	51.89	1.4e-05	K.KSTDVNTSDANEK.D	18O	0.0000010000000.0	Deamidated (N)
Tb927.2.1920	expression site-associated gene (ESAG) protein, putative,expression site-associated gene 5 (ESAG5) protein, putative	1205.06	2408.11	2	2408.13	-0.016	51.8	1.4e-05	K.TEDALTSLPIAFMDDPNITEGR.M	18O	0.0000000000000000100000.0	Deamidated (N)
Tb927.10.8230	protein disulfide isomerase,bloodstream- specific protein 2 precursor	534.759	1067.5	2	1067.5	0.0011	51.76	1.8e-05	K.ENFNETIAK.S	18O	0.000100000.0	Deamidated (N)
Tb927.9.9860	hypothetical protein, conserved	851.376	1700.74	2	1700.74	0.0013	51.74	1.4e-05	K.NTTNTTSGSDDAVKGDL.-	18O	0.10010000000000000.0	Deamidated (N); Deamidated (N)
Tb927.1.5110	expression site-associated gene 11 (ESAG11) protein, putative	834.869	1667.72	2	1667.73	-0.0037	51.44	1.5e-05	R.ELASAPEECNMSVTK.D	18O	0.000000000100000.0	Deamidated (N)
Tb927.1.5240	expression site-associated gene 1 (ESAG1) protein, putative	757.862	1513.71	2	1513.7	0.0136	51.13	1.6e-05	K.MLVNEEVYANASR.I	18O	0.3000000001000.0	Oxidation (M); Deamidated (N)
Tb927.5.630	acidic phosphatase, putative	968.777	2903.31	3	2903.32	-0.011	50.78	1.7e-05	K.ENYEELNVSLSTLEENGHHIENATR.E	18O	0.0000001000000000000001000.0	Deamidated (N); Deamidated (N)
Tb927.7.1910	pyridoxal phosphate containing glycine decarboxylase, putative (GCVP)	1450.68	4349	3	4349.02	-0.0139	50.46	1.9e-05	K.VVVDDPALFDWGEVSPCGMLVQNPDANGTVHDFTELFQK.A	18O	0.000000000000000000000000001000000000000.0	Deamidated (N)
Tb927.10.8230	protein disulfide isomerase,bloodstream- specific protein 2 precursor	816.426	1630.84	2	1630.84	-0.0011	50.25	1.9e-05	R.SHMVVLWVNISK.H	18O	0.003000002000.0	Oxidation (M); HexNAc (N)
Tb927.11.8260	carbonic anhydrase-like protein	637.836	1273.66	2	1273.66	-0.0019	50.15	8e-05	R.NLTVAEMLPQR.Q	18O	0.10000000000.0	Deamidated (N)
Tb927.10.8230	protein disulfide isomerase,bloodstream- specific protein 2 precursor	1049.44	2096.86	2	2096.86	-0.0013	50.02	2.5e-05	R.SNESNDSNESNVDKQDL.-	18O	0.00000002000000000.0	HexNAc (N)
Tb927.9.11480	hypothetical protein, conserved	1106.06	2210.11	2	2210.1	0.0125	50	2e-05	R.AILAANNYTVNQTDLLDR.G	18O	0.000000000010000000.0	Deamidated (N)
Tb927.8.4060	flagellum-adhesion glycoprotein, putative	378.532	1132.57	3	1132.57	0.0023	49.96	5.1e-05	R.RIDAEGNVTR.Y	18O	0.0000001000.0	Deamidated (N)
Tb927.8.1870	Golgi/lysosome glycoprotein 1 (tGLP1)	1126.89	3377.65	3	3377.64	0.0013	49.62	2.2e-05	K.RTGMPWVEVPSIDIVNSAADITNADGNITYR.Q	18O	0.0000000000000000000000000010000.0	Deamidated (N)
Tb927.8.7940	receptor-type adenylate cyclase GRESAG 4, putative	792.893	1583.77	2	1583.77	-0.0014	49.56	9e-05	R.FFLHELNSTSSATK.H	18O	0.00000010000000.0	Deamidated (N)
Tb927.4.4740	Hypothetical protein, putative	1028.94	2055.86	2	2055.86	0.0048	49.49	3.7e-05	R.EYGFVSYYNHTGSEASDK.L	18O	0.000000001000000000.0	Deamidated (N)
Tb927.10.10000	hypothetical protein, conserved	921.923	1841.83	2	1841.84	-0.0047	49.48	2.3e-05	K.ENFSATAYIYEFGK.R	18O	0.02000000000000.0	HexNAc (N)
Tb927.8.4890	endoplasmic reticulum oxidoreductin, putative,pol-associated gene 1	1175.55	2349.08	2	2349.08	0.0008	49.39	2.3e-05	R.AFLANSSLYNSGFNGAATDGDVR.L	18O	0.00001000000000000000000.0	Deamidated (N)
Tb927.10.14030	hypothetical protein, conserved	1271.26	3810.75	3	3810.75	-0.0025	49.31	2.6e-05	K.NVTNASQIPDNFTLGCDNELPCLTTSHIALMR.T	18O	0.20010000001000000000000000000000.0	HexNAc (N); Deamidated (N); Deamidated (N)
Tb927.8.1870	Golgi/lysosome glycoprotein 1 (tGLP1)	1367.91	4100.7	3	4100.74	-0.0393	49.18	1.8e-05	K.EECSTSTGSNSYLMSHPSSPPLFDEDFTGANTSTFAAR.D	18O	0.00000000000000000000000000000010000000.0	Deamidated (N)
Tb927.5.1810	lysosomal/endosomal membrane protein p67 (p67)	1260.27	3777.78	3	3777.78	-0.0004	48.92	2.6e-05	K.DMTSVLNTTGYWASYNRPYFPNVYNLSGTLK.M	18O	0.0000001000000000000000002000000.0	Deamidated (N); HexNAc (N)
Tb927.5.1810	lysosomal/endosomal membrane protein p67 (p67)	1200.09	2398.17	2	2398.16	0.0034	48.41	2.9e-05	R.AMIANFIAVDAPSWVSNFSR.E	18O	0.00000000000000002000.0	HexNAc (N)
Tb927.11.8260	carbonic anhydrase-like protein	737.882	1473.75	2	1473.75	0.0006	48.16	3e-05	R.NLTVAEMLPQR.Q	18O	0.20000000000.0	HexNAc (N)
Tb927.1.4900	expression site-associated gene 11 (ESAG11) protein, putative	924.405	1846.8	2	1846.8	-0.0009	48.1	7e-05	K.HELAEAPEECNMSVTK.D	18O	0.0000000000100000.0	Deamidated (N)
Tb927.4.810	expression site-associated gene (ESAG) protein, putative,expression site-associated gene 5 (ESAG5) protein, putative	1027.52	2053.02	2	2053.04	-0.0162	48.09	3.1e-05	K.LVLNVTDIVADAEDTTFSK.S	18O	0.0001000000000000000.0	Deamidated (N)
Tb927.9.4500	heat shock protein, putative,HSP70-like protein	854.729	2561.17	3	2561.16	0.0039	47.94	3.2e-05	R.ADEAKENETPTGDEILEVNER.D	18O	0.000000200000000000000.0	HexNAc (N)
Tb927.5.1810	lysosomal/endosomal membrane protein p67 (p67)	1526.72	3051.43	2	3051.43	-0.0035	47.91	3.2e-05	K.DATPTVVTVWYNATSGGFYATDGLASGK.Y	18O	0.0000000000020000000000000000.0	HexNAc (N)
Tb927.10.10000	hypothetical protein, conserved	684.095	2732.35	4	2732.35	-0.0011	47.8	3.3e-05	K.LLFHGLAGDCATFLNTTGFIPHAEK.D	18O	0.0000000000000010000000000.0	Deamidated (N)
Tb927.1.4900	expression site-associated gene 11 (ESAG11) protein, putative	535.294	1068.57	2	1068.57	0.0043	47.78	6.4e-05	K.LISNYTSIR.D	18O	0.000100000.0	Deamidated (N)
Tb927.5.420	hypothetical protein	779.411	1556.81	2	1556.8	0.006	47.67	3.4e-05	K.VLTIYCNTTITGAK.E	18O	0.00000010000000.0	Deamidated (N)
Tb927.9.4500	heat shock protein, putative,HSP70-like protein	748.847	1495.68	2	1495.68	0.0012	47.48	7.3e-05	R.EDGGDFIANISR.A	18O	0.000000002000.0	HexNAc (N)
Tb927.11.880	cyclophilin a,cyclophilin type peptidyl-prolyl cis-trans isomerase (CYPA)	1205.89	3614.64	3	3614.64	-0.0058	47.47	5e-05	K.HFGAGTLSMANAGPNTNGSQFFICTAPTQWLDGK.H	18O	0.0000000030000000100000000000000000.0	Oxidation (M); Deamidated (N)
Tb927.9.9860	hypothetical protein, conserved	988.811	2963.41	3	2963.41	0.0033	47.43	3.6e-05	R.FPTNMIAMINHLVGITYNSSDFANFK.K	18O	0.00000003000000000100000000.0	Oxidation (M); Deamidated (N)
Tb927.10.14030	hypothetical protein, conserved	1203.56	3607.67	3	3607.67	-0.0024	47.28	6.6e-05	K.NVTNASQIPDNFTLGCDNELPCLTTSHIALMR.T	18O	0.10000000001000000000000000000000.0	Deamidated (N); Deamidated (N)
Tb927.11.8830	hypothetical protein	1069.94	2137.87	2	2137.88	-0.0048	47.19	3.2e-05	R.SDNATDEPQEQTADAANR.T	18O	0.002000000000000000.0	HexNAc (N)
Tb927.9.9860	hypothetical protein, conserved	951.42	1900.83	2	1900.83	-0.001	46.68	4.2e-05	K.NTTNTTSGSDDAVKGDL.-	18O	0.20010000000000000.0	HexNAc (N); Deamidated (N)
Tb05.5K5.210	hypothetical protein,BAC from homologous region on chr5	717.362	2149.06	3	2149.06	0.0024	46.66	4.2e-05	R.VDITFPDPPFNFSAVVPER.E	18O	0.0000000000100000000.0	Deamidated (N)
Tb927.8.4890	endoplasmic reticulum oxidoreductin, putative,pol-associated gene 1	1217.22	3648.63	3	3648.66	-0.0258	46.63	4.2e-05	K.EGFCSLTMDEVSQNTEGITGLLNNITSHPYFR.Y	18O	0.00000003000000000000000100000000.0	Oxidation (M); Deamidated (N)
Tb927.10.710	hypothetical protein, conserved	1053.5	2104.99	2	2104.99	0.006	46.59	4.3e-05	R.LTDENIAQGNNNTITER.S	18O	0.00000000002000000.0	HexNAc (N)
Tb927.10.14030	hypothetical protein, conserved	961.955	1921.9	2	1921.9	-0.0028	46.46	4.4e-05	R.EGNMTALFGFVSTTTK.R	18O	0.0023000000000000.0	HexNAc (N); Oxidation (M)
Tb927.5.1810	lysosomal/endosomal membrane protein p67 (p67)	986.983	1971.95	2	1971.95	-0.0015	46.41	4.7e-05	R.GDLNPPGNATEYGPLVR.S	18O	0.00000002000000000.0	HexNAc (N)
Tb927.10.8230	protein disulfide isomerase,bloodstream- specific protein 2 precursor	1127.18	3378.51	3	3378.52	-0.0079	46.28	4.6e-05	K.AANETIDNALMGEVDCHSQPELAANFSIR.G	18O	0.00200000000000000000000010000.0	HexNAc (N); Deamidated (N)
Tb927.3.1500	variant surface glycoprotein (VSG)-related, putative	703.873	1405.73	2	1405.73	0.0008	46.13	4.7e-05	R.GNTTLLSVGGLSER.E	18O	0.01000000000000.0	Deamidated (N)
Tb927.11.8260	carbonic anhydrase-like protein	645.837	1289.66	2	1289.65	0.005	46	4.9e-05	R.NLTVAEMLPQR.Q	18O	0.10000030000.0	Deamidated (N); Oxidation (M)
Tb927.11.8260	carbonic anhydrase-like protein	1113	2223.98	2	2223.99	-0.0054	45.9	5e-05	K.GNLSGADVGANQTEEEKDGK.Q	18O	0.02000000001000000000.0	HexNAc (N); Deamidated (N)
Tb927.4.1230	hypothetical protein	771.379	1540.74	2	1540.74	-0.0013	45.72	9.1e-05	R.SFLLEQLNCSK.E	18O	0.00000002000.0	HexNAc (N)
Tb927.9.11480	hypothetical protein, conserved	1027.53	2053.05	2	2053.04	0.0069	45.71	5.2e-05	K.LSNLMISGNINSSYPLK.V	18O	0.00000000002000000.0	HexNAc (N)
Tb927.9.4500	heat shock protein, putative,HSP70-like protein	1110.14	3327.4	3	3327.42	-0.0197	45.63	5.5e-05	K.TGDNETTAQKDENNNPSQNETDTTSTISPGR.E	18O	0.0001000000000000001000000000000.0	Deamidated (N); Deamidated (N)
Tb927.4.810	expression site-associated gene (ESAG) protein, putative,expression site-associated gene 5 (ESAG5) protein, putative	495.292	988.569	2	988.569	0.0005	45.55	7e-05	K.IGNISLEIK.H	18O	0.001000000.0	Deamidated (N)
Tb927.10.8230	protein disulfide isomerase,bloodstream- specific protein 2 precursor	1050.94	2099.86	2	2099.85	0.0082	45.19	6.1e-05	R.SNESNDSNESNVDKQDL.-	18O	0.02000001000000000.0	HexNAc (N); Deamidated (N)
Tb927.3.3580	lipophosphoglycan biosynthetic protein, putative (LPG3)	379.185	756.355	2	756.354	0.0005	45.11	8.2e-05	K.SNATFSK.G	18O	0.0100000.0	Deamidated (N)
Tb927.7.170	expression site-associated gene (ESAG) protein, putative,expression site-associated gene 9 (ESAG9) protein, putative	950.415	1898.82	2	1898.81	0.004	45	6e-05	R.NLSEQESAENSTQEK.K	18O	0.200000000100000.0	HexNAc (N); Deamidated (N)
Tb927.8.4890	endoplasmic reticulum oxidoreductin, putative,pol-associated gene 1	959.196	3832.76	4	3832.76	0	44.94	6.1e-05	K.EGFCSLTMDEVSQNTEGITGLLNNITSHPYFR.Y	18O	0.00000000000000000000000200000000.0	HexNAc (N)
Tb927.1.5110	expression site-associated gene 11 (ESAG11) protein, putative	842.87	1683.72	2	1683.72	0.0029	44.69	6.4e-05	R.ELASAPEECNMSVTK.D	18O	0.000000000130000.0	Deamidated (N); Oxidation (M)
Tb927.4.1230	hypothetical protein	1059.16	3174.47	3	3174.46	0.0165	44.68	6.5e-05	K.FCFDSSGNLNAAVFIEHNISKENR.S	18O	0.000000000000000002000000.0	HexNAc (N)
Tb09.v4.0016	expression site- associated gene (ESAG) protein, putative,expression site associated gene 5 (ESAG5) protein, putative,chrIX additional, unordered contigs	1057.01	2112.01	2	2112.02	-0.0071	44.6	6.6e-05	K.LEEMQVSNITIGNMSLK.L	18O	0.00000001000020000.0	Deamidated (N); HexNAc (N)
Tb927.11.15760	GPI transamidase subunit Tta1 (TTA1)	1035.88	3104.62	3	3104.62	0.0067	44.59	0.00015	R.SLGDAFNASAPESVLHPVPTQIGVAIWVAR.E	18O	0.000000100000000000000000000000.0	Deamidated (N)
Tb927.10.14030	hypothetical protein, conserved	1149.59	2297.17	2	2297.16	0.0064	44.5	6.7e-05	K.VDNVSQNVINITVVSYK.G	18O	0.00200000000000000.0	HexNAc (N)
Tb927.5.1810	lysosomal/endosomal membrane protein p67 (p67)	1208.08	2414.15	2	2414.16	-0.0081	44.3	7e-05	R.AMIANFIAVDAPSWVSNFSR.E	18O	0.03000000000000002000.0	Oxidation (M); HexNAc (N)
Tb927.9.4500	heat shock protein, putative,HSP70-like protein	528.95	1583.83	3	1583.83	0.0004	44.13	7.3e-05	R.LRDHAITQTNGTVR.S	18O	0.00000000010000.0	Deamidated (N)
Tb927.8.4890	endoplasmic reticulum oxidoreductin, putative,pol-associated gene 1	902.761	2705.26	3	2705.27	-0.0064	44.08	9.1e-05	K.RAFLANSSLYNSGFNGAATDGDVR.L	18O	0.000002000000000000000000.0	HexNAc (N)
Tb927.3.1500	variant surface glycoprotein (VSG)-related, putative	803.922	1605.83	2	1605.82	0.0076	44.05	7.4e-05	R.GNTTLLSVGGLSER.E	18O	0.02000000000000.0	HexNAc (N)
Tb09.v4.0016	expression site- associated gene (ESAG) protein, putative,expression site associated gene 5 (ESAG5) protein, putative,chrIX additional, unordered contigs	488.236	974.457	2	974.456	0.0012	43.98	0.00017	K.DPNITEQR.A	18O	0.00100000.0	Deamidated (N)
Tb927.4.1920	GPI transamidase, putative (TbGPI16)	622.786	1243.56	2	1243.56	0.0002	43.96	7.5e-05	R.GNHTNEEAEIK.L	18O	0.01000000000.0	Deamidated (N)
Tb05.5K5.210	hypothetical protein,BAC from homologous region on chr5	848.905	1695.79	2	1695.8	-0.0043	43.92	0.00011	R.GSGNHTIIYFVDDQK.D	18O	0.000100000000000.0	Deamidated (N)
Tb05.5K5.210	hypothetical protein,BAC from homologous region on chr5	1030.54	3088.59	3	3088.57	0.0146	43.84	7.7e-05	R.ALNFSLIYADKPITFGSDVAENVTAVK.L	18O	0.002000000000000000000100000.0	HexNAc (N); Deamidated (N)
Tb927.11.15210	hypothetical protein, conserved	630.284	1887.83	3	1887.83	-0.0044	43.72	0.00011	K.ICNDSLFDDYALHFR.A	18O	0.001000000000000.0	Deamidated (N)
Tb927.9.9860	hypothetical protein, conserved	1051.47	2100.93	2	2100.92	0.0098	43.63	8.1e-05	K.NTTNTTSGSDDAVKGDL.-	18O	0.20020000000000000.0	HexNAc (N); HexNAc (N)
Tb927.8.4890	endoplasmic reticulum oxidoreductin, putative,pol-associated gene 1	1003.8	3008.36	3	3008.36	0.0079	43.59	8.2e-05	R.VWQAVYNNCNIDGLPSNDTAGVENR.E	18O	0.0000000000000000200000000.0	HexNAc (N)
Tb927.5.630	acidic phosphatase, putative	958.396	1914.78	2	1914.78	-0.0013	43.58	0.0001	K.EFCEEAENETRDDLR.D	18O	0.000000010000000.0	Deamidated (N)
Tb927.9.4500	heat shock protein, putative,HSP70-like protein	758.376	1514.74	2	1514.73	0.0049	43.51	0.00014	R.DHAITQTNGTVR.S	18O	0.000000020000.0	HexNAc (N)
Tb927.4.2450	thioredoxin, putative	603.361	2409.42	4	2409.41	0.0022	43.12	4.9e-05	K.LPAIVVLNTTAGEVKPVIYPGKK.V	18O	0.00000001000000000000000.0	Deamidated (N)
Tb927.10.8230	protein disulfide isomerase,bloodstream- specific protein 2 precursor	808.434	1614.85	2	1614.84	0.0103	43.09	9.1e-05	R.SHMVVLWVNISK.H	18O	0.000000002000.0	HexNAc (N)
Tb11.v5.0216	hypothetical protein, conserved	1032.81	3095.41	3	3095.4	0.0046	43.06	9.6e-05	R.KCEEGVVSSTLDPPEGEISCTNVTLDEK.E	18O	0.0000000000000000000001000000.0	Deamidated (N)
Tb927.3.2870	hypothetical protein, conserved	846.872	1691.73	2	1691.72	0.0055	42.99	0.00022	R.YDVVVQCDGNYTEK.T	18O	0.00000000010000.0	Deamidated (N)
Tb927.7.6460	FG-GAP repeat protein, putative,intergrin alpha chain protein, putative	626.32	1250.62	2	1250.62	0.0008	42.92	9.4e-05	R.QLNSTDVIGSSK.L	18O	0.001000000000.0	Deamidated (N)
Tb927.8.4890	endoplasmic reticulum oxidoreductin, putative,pol-associated gene 1	1160.04	2318.07	2	2318.07	-0.0013	42.9	9.5e-05	R.SLGVLNNPNISFYPNCGMFR.R	18O	0.00000000100000000300.0	Deamidated (N); Oxidation (M)
Tb05.5K5.210	hypothetical protein,BAC from homologous region on chr5	979.824	2936.45	3	2936.45	0.0036	42.88	9.5e-05	R.GRPAPVGYPNTTIMEQFVASLTEDVNK.A	18O	0.000000000100000000000000000.0	Deamidated (N)
Tb927.9.10450	hypothetical protein, conserved	697.341	1392.67	2	1392.67	-0.0051	42.79	0.00023	K.DSNVTEGTVLR.T	18O	0.00200000000.0	HexNAc (N)
Tb927.10.8230	protein disulfide isomerase,bloodstream- specific protein 2 precursor	767.386	1532.76	2	1532.76	-0.0001	42.7	0.00028	K.VSEKPANVTEEK.K	18O	0.000000200000.0	HexNAc (N)
Tb927.11.10690	hypothetical protein, conserved	928.095	2781.26	3	2781.27	-0.0021	42.67	0.00011	K.GVDEIGNCSNLIRPFGAESNSSWNR.R	18O	0.0000001000000000000000000.0	Deamidated (N)
Tb927.2.1920	expression site-associated gene (ESAG) protein, putative,expression site-associated gene 5 (ESAG5) protein, putative	796.417	1590.82	2	1590.82	0.002	42.53	0.0001	R.MELSLAILPNASSSR.V	18O	0.000000000100000.0	Deamidated (N)
Tb927.10.8230	protein disulfide isomerase,bloodstream- specific protein 2 precursor	1150.98	2299.94	2	2299.94	-0.0031	42.4	0.00014	R.SNESNDSNESNVDKQDL.-	18O	0.02000002000000000.0	HexNAc (N); HexNAc (N)
Tb11.v5.0789	expression site-associated gene 2 (ESAG2) protein, putative	758.363	1514.71	2	1514.71	0.0009	42.39	0.00011	K.SANSTTAYQEIK.K	18O	0.002000000000.0	HexNAc (N)
Tb927.9.4500	heat shock protein, putative,HSP70-like protein	1182.56	2363.1	2	2363.11	-0.0088	42.38	0.00011	R.FPLNNTPAPSSTSQGGVNMNK.E	18O	0.000200000000000000000.0	HexNAc (N)
Tb927.8.1870	Golgi/lysosome glycoprotein 1 (tGLP1)	1245.63	2489.24	2	2489.25	-0.0051	42.01	0.00011	R.NLTIHCLAYEVKPVDTTNAK.D	18O	0.20000000000000000000.0	HexNAc (N)
Tb927.8.4890	endoplasmic reticulum oxidoreductin, putative,pol-associated gene 1	755.694	2264.06	3	2264.06	0.0016	41.97	0.00012	K.RVVHNVTTLMDCVTCEK.C	18O	0.00002000000000000.0	HexNAc (N)
Tb927.10.8230	protein disulfide isomerase,bloodstream- specific protein 2 precursor	972.896	1943.78	2	1943.77	0.0058	41.81	8.9e-05	R.SNESNDSNESNVDK.Q	18O	0.02000002000000.0	HexNAc (N); HexNAc (N)
Tb927.11.13130	membrane-bound acid phosphatase 1 precursor (MBAP1)	589.74	1177.47	2	1177.47	-0.0004	41.77	6.7e-05	R.EEFGYNSSDK.T	18O	0.0000010000.0	Deamidated (N)
Tb927.2.1920	expression site-associated gene (ESAG) protein, putative,expression site-associated gene 5 (ESAG5) protein, putative	930.445	2788.31	3	2788.31	0	41.75	0.00012	K.IGGLELGEAEVHNITAGGMSINMEESK.R	18O	0.000000000000100000000000000.0	Deamidated (N)
Tb927.10.14030	hypothetical protein, conserved	899.121	2694.34	3	2694.34	0.0018	41.7	0.00012	K.RNTSLVHVLFQSDDGYIWSVR.S	18O	0.020000000000000000000.0	HexNAc (N)
Tb927.10.11140	hypothetical protein, conserved	803.399	1604.78	2	1604.79	-0.0065	41.69	0.00019	R.ITANGNTTIAESPTGR.Y	18O	0.0000010000000000.0	Deamidated (N)
Tb927.7.7530	receptor-type adenylate cyclase GRESAG 4, putative	1254.66	2507.3	2	2507.28	0.0209	41.6	0.00034	R.DLSQLYAPLSGIVFNITDNPK.V	18O	0.000000000000002000000.0	HexNAc (N)
Tb927.9.9860	hypothetical protein, conserved	741.322	2220.94	3	2220.96	-0.014	41.57	0.00029	K.TTGVQADSNSSNESGYVVEMK.R	18O	0.000000000001000000030.0	Deamidated (N); Oxidation (M)
Tb927.5.630	acidic phosphatase, putative	515.259	1028.5	2	1028.5	0.0016	41.36	0.00048	K.AEDNVTHLK.D	18O	0.000100000.0	Deamidated (N)
Tb09.v4.0016	expression site- associated gene (ESAG) protein, putative,expression site associated gene 5 (ESAG5) protein, putative,chrIX additional, unordered contigs	914.009	1826	2	1826	-0.0005	41.36	0.0002	R.QLIGNITVPEQSVQGIK.L	18O	0.00001000000000000.0	Deamidated (N)
Tb927.8.4060	flagellum-adhesion glycoprotein, putative	648.817	1295.62	2	1295.62	0.0019	41.31	0.00019	R.LFSSPWNWTR.K	18O	0.0000001000.0	Deamidated (N)
Tb927.8.1870	Golgi/lysosome glycoprotein 1 (tGLP1)	1373.25	4116.72	3	4116.74	-0.0169	41.29	0.00011	K.EECSTSTGSNSYLMSHPSSPPLFDEDFTGANTSTFAAR.D	18O	0.00000000000003000000000000000010000000.0	Oxidation (M); Deamidated (N)
Tb927.5.310	hypothetical protein	1099.49	2196.96	2	2196.96	-0.0002	41.18	0.00014	R.SSSLEDGVNNTDLQDLEEAR.T	18O	0.00000000100000000000.0	Deamidated (N)
Tb927.11.3520	hypothetical protein, conserved	947.414	1892.81	2	1892.82	-0.0101	41.17	0.00033	R.VGVENGTGESNANEQTER.G	18O	0.000010000000000000.0	Deamidated (N)
Tb927.8.4890	endoplasmic reticulum oxidoreductin, putative,pol-associated gene 1	1406.64	2811.26	2	2811.25	0.0042	41.13	0.00014	R.VWQAVYNNCNIDGLPSNDTAGVENR.E	18O	0.0000000000000000100000000.0	Deamidated (N)
Tb927.11.10690	hypothetical protein, conserved	1022.55	3064.62	3	3064.6	0.0177	41.12	0.00026	R.GMQLLLQISNTLPIAETPSPPTNTTPK.T	18O	0.000000000000000000000020000.0	HexNAc (N)
Tb05.5K5.210	hypothetical protein,BAC from homologous region on chr5	1265.25	3792.72	3	3792.75	-0.0341	41.01	0.00014	K.ALGTNDSYVDPDSVRVDPNTWETNYTVFVQQTR.F	18O	0.000010000000000000000001000000000.0	Deamidated (N); Deamidated (N)
Tb927.11.8830	hypothetical protein	1014.44	3040.29	3	3040.27	0.0145	40.99	0.00025	R.EAAEQTNRSDNATDEPQEQTADAANR.T	18O	0.00000020001000000000000000.0	HexNAc (N); Deamidated (N)
Tb927.11.880	cyclophilin a,cyclophilin type peptidyl-prolyl cis-trans isomerase (CYPA)	1200.56	3598.64	3	3598.65	-0.0048	40.93	0.00015	K.HFGAGTLSMANAGPNTNGSQFFICTAPTQWLDGK.H	18O	0.0000000000000000100000000000000000.0	Deamidated (N)
Tb927.1.4900	expression site-associated gene 11 (ESAG11) protein, putative	1023.06	2044.1	2	2044.1	0.0065	40.86	0.00039	R.VSYHVVNASLSIGQVLR.D	18O	0.00000020000000000.0	HexNAc (N)
Tb927.9.4210	fatty acyl CoA synthetase 3 (ACS3)	1355.32	4062.95	3	4062.95	-0.0002	40.8	0.00015	K.FMSEGITPSAPIIYNGSLPASVDQEACHLVSWEEVVK.L	18O	0.0000000000000010000000000000000000000.0	Deamidated (N)
Tb11.v5.0543	Heat shock protein 83, putative	771.333	1540.65	2	1540.66	-0.0039	40.7	0.00015	R.ELISNSSDACDK.I	18O	0.000020000000.0	HexNAc (N)
Tb927.9.4500	heat shock protein, putative,HSP70-like protein	892.964	1783.91	2	1783.92	-0.0036	40.67	0.00015	R.LRDHAITQTNGTVR.S	18O	0.00000000020000.0	HexNAc (N)
Tb927.7.6670	hypothetical protein, conserved	743.649	2227.92	3	2227.93	-0.0044	40.41	0.00025	R.SGDNSNTTDETMVHHEAQPR.Y	18O	0.00000100000000000000.0	Deamidated (N)
Tb927.10.2570	lysosomal alpha-mannosidase precursor, putative	1330.59	2659.17	2	2659.17	-0.0013	40.22	0.00017	K.GVSEPLNETEFITAYEGDPSMNEK.G	18O	0.000000100000000000000000.0	Deamidated (N)
Tb927.9.9860	hypothetical protein, conserved	786.859	1571.7	2	1571.7	-0.0001	40.02	0.00018	K.EFETNCSELLK.R	18O	0.00002000000.0	HexNAc (N)
Tb927.2.3460	D-alanyl-glycyl endopeptidase-like protein,cysteine peptidase, Clan CA, family C51, putative	957.424	2869.25	3	2869.26	-0.0049	39.83	0.00044	R.MFVAEQNWENAAWPGPYHNYSR.V	18O	0.0000000000000000002000.0	HexNAc (N)
Tb927.9.9860	hypothetical protein, conserved	850.905	1699.79	2	1699.8	-0.0027	39.76	0.00042	R.KEFETNCSELLK.R	18O	0.000002000000.0	HexNAc (N)
Tb927.5.630	acidic phosphatase, putative	910.628	3638.48	4	3638.49	-0.009	39.75	0.00011	K.APSQHCDTDVYNNESDGGKYTISCGTDNTHHR.G	18O	0.00000000000010000000000000000000.0	Deamidated (N)
Tb11.v5.0216	hypothetical protein, conserved	1162.08	2322.15	2	2322.16	-0.0063	39.7	0.00019	K.WISTLMVEAGANWTTSKPK.K	18O	0.0000000000020000000.0	HexNAc (N)
Tb927.9.12510	ATP-dependent DEAD/H RNA helicase, putative (DED1)	683.804	1365.59	2	1365.59	0.0035	39.69	0.00051	R.TENNGTTSDTPAR.E	18O	0.0001000000000.0	Deamidated (N)
Tb927.10.14030	hypothetical protein, conserved	1048.06	2094.1	2	2094.08	0.0138	39.65	0.00019	K.VDNVSQNVINITVVSYK.G	18O	0.00000000020000000.0	HexNAc (N)
Tb927.10.8230	protein disulfide isomerase,bloodstream- specific protein 2 precursor	487.929	1460.76	3	1460.76	0.0038	39.61	0.00031	K.VSEKPANVTEEKK.S	18O	0.0000001000000.0	Deamidated (N)
Tb05.5K5.210	hypothetical protein,BAC from homologous region on chr5	824.39	2470.15	3	2470.16	-0.0127	39.37	0.0002	R.RVDTVAGQFGVEGETNGYPNTTR.L	18O	0.00000000000000000001000.0	Deamidated (N)
Tb11.v5.0788	expression site-associated gene 2 (ESAG2) protein, putative	658.301	1314.59	2	1314.6	-0.013	39.37	0.00051	R.DLCYANATSGIK.D	18O	0.000001000000.0	Deamidated (N)
Tb927.10.14030	hypothetical protein, conserved	797.703	2390.09	3	2390.08	0.0026	39.1	0.00026	R.LMVSTYNSSHHYVVSSGYQGR.W	18O	0.030000100000000000000.0	Oxidation (M); Deamidated (N)
Tb927.3.5820	expression site-associated gene (ESAG, pseudogene), putative,expression site-associated gene 11 (ESAG11), degenerate	576.269	1150.52	2	1150.52	-0.0007	39.02	0.00081	R.VELTDNNDTK.C	18O	0.0000001000.0	Deamidated (N)
Tb927.5.1930	hypothetical protein, conserved	725.865	1449.71	2	1449.71	0.0015	38.91	0.00022	K.SNMTVGGVNLQK.T	18O	0.020000000000.0	HexNAc (N)
Tb927.10.14030	hypothetical protein, conserved	1202.56	3604.65	3	3604.68	-0.0347	38.9	0.00026	K.NVTNASQIPDNFTLGCDNELPCLTTSHIALMR.T	18O	0.00000000001000000000000000000000.0	Deamidated (N)
Tb927.9.9860	hypothetical protein, conserved	1276.13	2550.25	2	2550.25	0.0002	38.8	0.00023	K.TEGILENTTALEPYTPEEVNSLK.N	18O	0.00000010000000000000000.0	Deamidated (N)
Tb927.1.5200	expression site-associated gene (ESAG) protein, putative,expression site-associated gene 1 (ESAG1) protein, putative	963.458	2887.35	3	2887.38	-0.0268	38.49	0.00025	K.LISYGNEMGDLVANVGGLFSEVNESVR.A	18O	0.000000030000000000000010000.0	Oxidation (M); Deamidated (N)
Tb927.10.2470	hypothetical protein, conserved	728.303	1454.59	2	1454.59	-0.0029	38.45	0.00039	R.DEEETEANTTWK.A	18O	0.000000010000.0	Deamidated (N)
Tb11.01.6240	expression site-associated gene 2 (ESAG2) protein, putative	913.398	2737.17	3	2737.17	0.0013	38.37	0.00056	K.GGEDICNPDNVTYDHTEAWDVISK.A	18O	0.000000000100000000000000.0	Deamidated (N)
Tb927.10.14030	hypothetical protein, conserved	1270.13	2538.25	2	2538.24	0.0083	38.18	0.00026	R.NTSLVHVLFQSDDGYIWSVR.S	18O	0.20000000000000000000.0	HexNAc (N)
Tb927.10.14030	hypothetical protein, conserved	1203.56	3607.66	3	3607.67	-0.0134	37.98	0.00031	K.NVTNASQIPDNFTLGCDNELPCLTTSHIALMR.T	18O	0.00010000000000000000000000000000.0	Deamidated (N)
Tb927.9.9860	hypothetical protein, conserved	807.359	1612.7	2	1612.71	-0.0036	37.97	0.00051	K.NTTNTTSGSDDAVK.G	18O	0.20000000000000.0	HexNAc (N)
Tb927.8.4890	endoplasmic reticulum oxidoreductin, putative,pol-associated gene 1	1277.08	2552.15	2	2552.16	-0.0014	37.94	0.00028	R.AFLANSSLYNSGFNGAATDGDVR.L	18O	0.00002000000000000000000.0	HexNAc (N)
Tb927.9.11480	hypothetical protein, conserved	1106.05	2210.09	2	2210.1	-0.0024	37.56	0.0003	R.AILAANNYTVNQTDLLDR.G	18O	0.000000200010000000.0	HexNAc (N); Deamidated (N)
Tb927.9.9860	hypothetical protein, conserved	808.855	1615.7	2	1615.69	0.0015	37.52	0.00085	K.NTTNTTSGSDDAVK.G	18O	0.20010000000000.0	HexNAc (N); Deamidated (N)
Tb927.8.4890	endoplasmic reticulum oxidoreductin, putative,pol-associated gene 1	903.757	2708.25	3	2708.26	-0.007	37.49	0.0003	K.RAFLANSSLYNSGFNGAATDGDVR.L	18O	0.000002000000000000000000.0	HexNAc (N)
Tb927.7.940	protein kinase C substrate protein, heavy chain, putative,glucosidase II beta subunit, putative	1116.46	2230.9	2	2230.91	-0.0059	37.39	0.00018	K.GCDELIPGNVSGYCECAEAK.T	18O	0.00000000100000000000.0	Deamidated (N)
Tb927.9.9860	hypothetical protein, conserved	750.865	1499.72	2	1499.71	0.0091	37.31	0.0005	R.KEFETNCSELLK.R	18O	0.000001000000.0	Deamidated (N)
Tb927.1.4900	expression site-associated gene 11 (ESAG11) protein, putative	822.904	1643.79	2	1643.79	0.0003	37.31	0.00032	K.GAETLCNLSHALR.A	18O	0.0000002000000.0	HexNAc (N)
Tb927.3.3130	hypothetical protein, conserved	1069.02	2136.03	2	2136.02	0.0039	37.26	0.00032	R.NGSTLPYQDVINTVDNIDR.V	18O	0.1000000000000000000.0	Deamidated (N)
Tb11.v5.0216	hypothetical protein, conserved	1099.51	3295.5	3	3295.5	0.0046	37.25	0.00032	R.KCEEGVVSSTLDPPEGEISCTNVTLDEK.E	18O	0.0000000000000000000002000000.0	HexNAc (N)
Tb927.3.4650	C-8 sterol isomerase, putative	1074.52	3220.53	3	3220.54	-0.0119	37.19	0.00033	K.YGDNPSADAVIAEVIEGVLATYPAHTTNSSR.W	18O	0.0000000000000000000000000001000.0	Deamidated (N)
Tb927.3.3580	lipophosphoglycan biosynthetic protein, putative (LPG3)	844.429	1686.84	2	1686.84	0.0014	37.18	0.0017	K.GVVDSNDLPLNVSR.E	18O	0.00000000002000.0	HexNAc (N)
Tb927.5.1810	lysosomal/endosomal membrane protein p67 (p67)	1193.56	3577.65	3	3577.68	-0.0333	37.17	0.00033	K.DMTSVLNTTGYWASYNRPYFPNVYNLSGTLK.M	18O	0.0000001000000000000000001000000.0	Deamidated (N); Deamidated (N)
Tb927.2.1920	expression site-associated gene (ESAG) protein, putative,expression site-associated gene 5 (ESAG5) protein, putative	952.129	2853.36	3	2853.35	0.0166	37.14	0.00033	R.NKTEDALTSLPIAFMDDPNITEGR.M	18O	0.200000000000000000100000.0	HexNAc (N); Deamidated (N)
Tb927.10.8230	protein disulfide isomerase,bloodstream- specific protein 2 precursor	1065.81	3194.41	3	3194.43	-0.0122	37.08	0.00033	K.AANETIDNALMGEVDCHSQPELAANFSIR.G	18O	0.00000000003000000000000010000.0	Oxidation (M); Deamidated (N)
Tb927.10.8230	protein disulfide isomerase,bloodstream- specific protein 2 precursor	1150.98	2299.94	2	2299.94	0.0013	36.92	0.00047	R.SNESNDSNESNVDKQDL.-	18O	0.02002000000000000.0	HexNAc (N); HexNAc (N)
Tb927.4.1160	hypothetical protein, conserved	552.251	1102.49	2	1102.49	-0.001	36.9	0.00095	R.DAAHTTNGSAR.V	18O	0.00000010000.0	Deamidated (N)
Tb927.5.1930	hypothetical protein, conserved	890.42	1778.83	2	1778.83	-0.0066	36.83	0.00035	R.SKEEAANWTLDNAK.K	18O	0.00000020000000.0	HexNAc (N)
Tb927.3.560	expression site-associated gene (ESAG) protein, putative,expression site-associated gene 11 (ESAG11) protein, putative	688.309	1374.6	2	1374.61	-0.0048	36.68	0.00078	K.HQNATEMVDK.F	18O	0.0020000000.0	HexNAc (N)
Tb11.v5.0731	65 kDa invariant surface glycoprotein, putative	784.942	1567.87	2	1567.87	-0.0011	36.64	0.00088	K.IIIPAAAPATPTNSTK.N	18O	0.0000000000001000.0	Deamidated (N)
Tb927.1.5110	expression site-associated gene 11 (ESAG11) protein, putative	934.916	1867.82	2	1867.82	-0.0012	36.62	0.00037	R.ELASAPEECNMSVTK.D	18O	0.000000000200000.0	HexNAc (N)
Tb927.11.5950	hypothetical protein, conserved	1180.49	2358.98	2	2358.97	0.0071	36.62	0.00041	R.ADGPENNENPGANETAADDGAK.K	18O	0.0000000000002000000000.0	HexNAc (N)
Tb927.5.630	acidic phosphatase, putative	808.823	1615.63	2	1615.63	0.0002	36.55	0.00037	K.EFCEEAENETR.D	18O	0.00000002000.0	HexNAc (N)
Tb927.3.4630	UDP-glucose:glycoprotein glucosyltransferase, putative	724.837	1447.66	2	1447.65	0.0056	36.4	0.0006	R.TSSDVHGANTTR.I	18O	0.000000002000.0	HexNAc (N)
Tb927.9.9860	hypothetical protein, conserved	994.144	2979.41	3	2979.4	0.0054	36.27	0.0004	R.FPTNMIAMINHLVGITYNSSDFANFK.K	18O	0.00003003000000000100000000.0	Oxidation (M); Oxidation (M); Deamidated (N)
Tb927.7.2190	hypothetical protein, conserved	1094.91	3281.71	3	3281.71	-0.003	36.27	0.001	R.QNSTVLLVSASVAPAHTPNQILQNFSAIR.H	18O	0.01000000000000000000000200000.0	Deamidated (N); HexNAc (N)
Tb927.6.4260	hypothetical protein, conserved	935.885	1869.76	2	1869.75	0.0058	36.25	0.00053	K.IENTASGMMPGDETNSTP.-	18O	0.000000003000001000.0	Oxidation (M); Deamidated (N)
Tb927.10.8230	protein disulfide isomerase,bloodstream- specific protein 2 precursor	1061.48	3181.43	3	3181.42	0.0115	36.24	0.0004	K.AANETIDNALMGEVDCHSQPELAANFSIR.G	18O	0.00100000000000000000000010000.0	Deamidated (N); Deamidated (N)
Tb927.8.4060	flagellum-adhesion glycoprotein, putative	1086.18	3255.53	3	3255.5	0.0275	36.2	0.0004	K.GDALFNNPTSVVSVNDDIYVADRDNNCIR.R	18O	0.00000010000000000000000000000.0	Deamidated (N)
Tb927.7.7530	receptor-type adenylate cyclase GRESAG 4, putative	778.403	2332.19	3	2332.18	0.0045	36.1	0.00041	K.VTVIYVPPKNDSDYVEHLNK.E	18O	0.00000000010000000000.0	Deamidated (N)
Tb927.7.3250	expression site-associated gene (ESAG) protein, putative,expression site-associated gene 6 (ESAG6) protein, putative	1019.49	3055.44	3	3055.46	-0.0152	35.92	0.00043	K.NEFTFQQELEEMRNASALAAAAAGLAAGR.L	18O	0.00000000000301000000000000000.0	Oxidation (M); Deamidated (N)
Tb927.11.13130	membrane-bound acid phosphatase 1 precursor (MBAP1)	877.74	2630.2	3	2630.21	-0.0118	35.85	0.00043	R.YPLVPHNATEICGGEPCGSLTR.E	18O	0.0000002000000000000000.0	HexNAc (N)
Tb927.2.2160	paraflagellar rod component, putative (PFC11)	1183.05	2364.09	2	2364.1	-0.0069	35.84	0.00044	K.IIEANDNGSLTAFDTAVYEYR.S	18O	0.000000100000000000000.0	Deamidated (N)
Tb927.9.9860	hypothetical protein, conserved	686.811	1371.61	2	1371.61	-0.004	35.78	0.00044	K.EFETNCSELLK.R	18O	0.00001000000.0	Deamidated (N)
Tb927.5.940	NADH-dependent fumarate reductase, putative	743.84	1485.67	2	1485.66	0.002	35.77	0.00044	K.YHNETHLWNNR.W	18O	0.00100000000.0	Deamidated (N)
Tb927.3.2870	hypothetical protein, conserved	1157.17	3468.49	3	3468.48	0.01	35.7	0.00087	K.GSYYIIGQGTDCSSLVNSTTCYYEHFMGQK.G	18O	0.000000000000000010000000000000.0	Deamidated (N)
Tb927.1.5240	expression site-associated gene 1 (ESAG1) protein, putative	678.639	2032.89	3	2032.91	-0.0138	35.58	0.00046	K.CSAHTCPLEANVTESNLK.M	18O	0.000000000010000000.0	Deamidated (N)
Tb927.10.8230	protein disulfide isomerase,bloodstream- specific protein 2 precursor	1064.83	3191.46	3	3191.44	0.0167	35.51	0.00047	K.AANETIDNALMGEVDCHSQPELAANFSIR.G	18O	0.00000000003000000000000010000.0	Oxidation (M); Deamidated (N)
Tb927.3.560	expression site-associated gene (ESAG) protein, putative,expression site-associated gene 11 (ESAG11) protein, putative	689.843	1377.67	2	1377.67	0.0013	35.44	0.00047	K.IGVVNGSDMENIK.K	18O	0.0000100000000.0	Deamidated (N)
Tb927.8.4060	flagellum-adhesion glycoprotein, putative	489.243	976.471	2	976.471	0.0004	35.42	0.0014	R.IDAEGNVTR.Y	18O	0.000001000.0	Deamidated (N)
Tb927.10.710	hypothetical protein, conserved	614.261	1226.51	2	1226.51	0	35.27	0.0012	K.CESTGNATGK.A	18O	0.0000020000.0	HexNAc (N)
Tb927.5.4060	hypothetical protein, conserved	831.904	1661.79	2	1661.79	0.001	35.14	0.00051	R.YNTTYANPNVFTVR.D	18O	0.01000000000000.0	Deamidated (N)
Tb927.6.4260	hypothetical protein, conserved	935.427	1868.84	2	1868.84	0.0031	35.01	0.00052	K.QACFPWLENSSATR.C	18O	0.00000000200000.0	HexNAc (N)
Tb927.9.4500	heat shock protein, putative,HSP70-like protein	1035.5	3103.49	3	3103.49	-0.001	34.99	0.00052	R.FPLNNTPAPSSTSQGGVNMNKEEALAAR.N	18O	0.0002000000000000000000000000.0	HexNAc (N)
Tb927.9.9860	hypothetical protein, conserved	441.233	1320.68	3	1320.68	-0.0006	34.84	0.00054	K.LNHTNNSHIIR.I	18O	0.01000000000.0	Deamidated (N)
Tb927.1.5110	expression site-associated gene 11 (ESAG11) protein, putative	804.064	2409.17	3	2409.17	0.0014	34.78	0.00061	K.LISNYTSIRDGYESITQQYR.D	18O	0.00010000000000000000.0	Deamidated (N)
Tb11.v5.0364	hypothetical protein, conserved	1133.52	3397.54	3	3397.54	-0.0041	34.76	0.00055	R.RVDTVAGQFGFDGTTDGSSNVSMLSSPYALCR.G	18O	0.00000000000000000001000000000000.0	Deamidated (N)
Tb927.8.1870	Golgi/lysosome glycoprotein 1 (tGLP1)	1363.02	4086.03	3	4086.01	0.0149	34.61	0.00057	R.TGMPWVEVPSIDIVNSAADITNADGNITYRQPVDPVTK.E	18O	0.00000000000000000000000001000000000000.0	Deamidated (N)
Tb05.5K5.210	hypothetical protein,BAC from homologous region on chr5	685.002	2051.98	3	2051.99	-0.0076	34.53	0.00058	R.RGSGNHTIIYFVDDQK.D	18O	0.0000200000000000.0	HexNAc (N)
Tb927.11.13770	hypothetical protein, conserved	956.759	2867.25	3	2867.28	-0.0249	34.5	0.0016	K.LYKGNATSTLNDSELICDGSAFDADGK.S	18O	0.000010000010000000000000000.0	Deamidated (N); Deamidated (N)
Tb927.10.1030	serine carboxypeptidase III precursor, putative,serine peptidase, Clan SC, Family S10 (CBP1)	961.072	2880.19	3	2880.2	-0.0057	34.47	0.0007	K.TCDGPLCYNTTGVDNFMNREDVQR.S	18O	0.000000001000000030000000.0	Deamidated (N); Oxidation (M)
Tb927.10.10000	hypothetical protein, conserved	742.324	1482.63	2	1482.63	0.0015	34.47	0.0025	K.STDVNTSDANEK.D	18O	0.000020000000.0	HexNAc (N)
Tb11.v5.0531	fructose-bisphosphate aldolase, glycosomal, putative	638.344	1274.67	2	1274.67	0.0019	34.41	0.00062	K.IQNGTVSEAVVR.F	18O	0.001000000000.0	Deamidated (N)
Tb927.11.8260	carbonic anhydrase-like protein	962.93	1923.85	2	1923.84	0.0029	34.4	0.00059	K.GNLSGADVGANQTEEEK.D	18O	0.01000000002000000.0	Deamidated (N); HexNAc (N)
Tb927.10.14030	hypothetical protein, conserved	1209.89	3626.66	3	3626.66	0.0032	34.39	0.0006	K.NVTNASQIPDNFTLGCDNELPCLTTSHIALMR.T	18O	0.10010000001000000000000000000030.0	Deamidated (N); Deamidated (N); Deamidated (N); Oxidation (M)
Tb927.10.8230	protein disulfide isomerase,bloodstream- specific protein 2 precursor	1050.93	2099.85	2	2099.85	-0.0033	34.35	0.0007	R.SNESNDSNESNVDKQDL.-	18O	0.01000002000000000.0	Deamidated (N); HexNAc (N)
Tb927.2.1920	expression site-associated gene (ESAG) protein, putative,expression site-associated gene 5 (ESAG5) protein, putative	957.453	2869.34	3	2869.34	-0.0051	34.33	0.0006	R.NKTEDALTSLPIAFMDDPNITEGR.M	18O	0.200000000000003000100000.0	HexNAc (N); Oxidation (M); Deamidated (N)
Tb927.3.3580	lipophosphoglycan biosynthetic protein, putative (LPG3)	883.727	2648.16	3	2648.16	-0.0042	34.22	0.00062	R.MKEQGNVSEEVNAEVNTTNSTSGSK.K	18O	0.0000010000000001001000000.0	Deamidated (N); Deamidated (N); Deamidated (N)
Tb05.5K5.210	hypothetical protein,BAC from homologous region on chr5	969.947	1937.88	2	1937.88	0.0031	34.15	0.00063	R.DLDEMLNNRTDEVVEK.S	18O	0.0000300100000000.0	Oxidation (M); Deamidated (N)
Tb927.8.4890	endoplasmic reticulum oxidoreductin, putative,pol-associated gene 1	708.99	2123.95	3	2123.95	-0.0064	34.11	0.00063	R.VVHNVTTLMDCVTCEK.C	18O	0.0002000030000000.0	HexNAc (N); Oxidation (M)
Tb927.10.8230	protein disulfide isomerase,bloodstream- specific protein 2 precursor	794.87	3175.45	4	3175.44	0.0078	34.02	0.00065	K.AANETIDNALMGEVDCHSQPELAANFSIR.G	18O	0.00100000000000000000000000000.0	Deamidated (N)
Tb05.5K5.210	hypothetical protein,BAC from homologous region on chr5	714.66	2140.96	3	2140.96	0.0004	34	0.00065	R.SAITNRTETQNMEPPYDR.K	18O	0.000010000003000000.0	Deamidated (N); Oxidation (M)
Tb927.11.8260	carbonic anhydrase-like protein	962.929	1923.84	2	1923.84	0.0012	34	0.00065	K.GNLSGADVGANQTEEEK.D	18O	0.02000000001000000.0	HexNAc (N); Deamidated (N)
Tb927.9.9860	hypothetical protein, conserved	983.478	2947.41	3	2947.41	-0.0006	33.97	0.00065	R.FPTNMIAMINHLVGITYNSSDFANFK.K	18O	0.00000000000000000100000000.0	Deamidated (N)
Tb11.v5.0216	hypothetical protein, conserved	1075.83	3224.45	3	3224.45	0.0067	33.89	0.00067	K.CEEGVVSSTLDPPEGEISCTNVTLDEKEK.W	18O	0.00000000000000000000100000000.0	Deamidated (N)
Tb927.10.10780	hypothetical protein, conserved	680.36	1358.71	2	1358.7	0.0015	33.86	0.00067	K.LNQSLTPEVR.E	18O	0.0200000000.0	HexNAc (N)
Tb927.10.1040	serine carboxypeptidase III precursor, putative,serine carboxypeptidase (CBP1) precursor, putative,serine peptidase, Clan SC, Family S10 (CBP1)	634.31	1899.91	3	1899.92	-0.0145	33.8	0.0015	K.NFNYTISGLLEDGVR.V	18O	0.002000000000000.0	HexNAc (N)
Tb927.7.6460	FG-GAP repeat protein, putative,intergrin alpha chain protein, putative	1057.5	2112.98	2	2112.99	-0.0017	33.76	0.00068	K.NDTAPAFAFSSPTVTSINDR.K	18O	0.10000000000000000000.0	Deamidated (N)
Tb927.9.9860	hypothetical protein, conserved	1050.17	3147.5	3	3147.5	-0.0019	33.61	0.0007	R.FPTNMIAMINHLVGITYNSSDFANFK.K	18O	0.00000000000000000200000000.0	HexNAc (N)
Tb927.2.3460	D-alanyl-glycyl endopeptidase-like protein,cysteine peptidase, Clan CA, family C51, putative	889.923	1777.83	2	1777.83	-0.0022	33.19	0.00077	R.VLNLSCNPNGTACTVR.E	18O	0.0000000010000000.0	Deamidated (N)
Tb927.5.1380	hypothetical protein	689.707	2066.1	3	2066.09	0.0082	33.02	0.0024	R.LVHDVGALNDTAVLSEAALR.D	18O	0.00000000100000000000.0	Deamidated (N)
Tb927.9.4500	heat shock protein, putative,HSP70-like protein	550.765	1099.51	2	1099.51	0.0002	33	0.0008	K.ESNETKPHR.N	18O	0.001000000.0	Deamidated (N)
Tb09.v4.0060	hypothetical protein,chrIX additional, unordered contigs	482.709	963.404	2	963.403	0.0008	32.95	0.0017	K.NTTSHENR.S	18O	0.10000000.0	Deamidated (N)
Tb927.8.4890	endoplasmic reticulum oxidoreductin, putative,pol-associated gene 1	1406.63	2811.25	2	2811.25	-0.0036	32.83	0.00083	R.VWQAVYNNCNIDGLPSNDTAGVENR.E	18O	0.0000000000000000100000000.0	Deamidated (N)
Tb05.5K5.210	hypothetical protein,BAC from homologous region on chr5	755.385	1508.76	2	1508.76	-0.0018	32.77	0.0055	K.ANVTLNTSGVK.A	18O	0.02000200000.0	HexNAc (N); HexNAc (N)
Tb927.8.4890	endoplasmic reticulum oxidoreductin, putative,pol-associated gene 1	835.062	2502.16	3	2502.17	-0.0028	32.75	0.00085	R.SLGVLNNPNISFYPNCGMFR.R	18O	0.00000000200000000000.0	HexNAc (N)
Tb927.3.3580	lipophosphoglycan biosynthetic protein, putative (LPG3)	1295.58	2589.14	2	2589.12	0.0173	32.67	0.0016	K.EQGNVSEEVNAEVNTTNSTSGSK.K	18O	0.00020000000001001000000.0	HexNAc (N); Deamidated (N); Deamidated (N)
Tb927.5.1810	lysosomal/endosomal membrane protein p67 (p67)	823.912	1645.81	2	1645.81	0.0007	32.62	0.00089	K.YAAIVNVSNTFNK.T	18O	0.0000020000000.0	HexNAc (N)
Tb09.v4.0060	hypothetical protein,chrIX additional, unordered contigs	481.217	960.419	2	960.415	0.0039	32.61	0.0013	K.NTTSHENR.S	18O	0.10000000.0	Deamidated (N)
Tb927.7.3250	expression site-associated gene (ESAG) protein, putative,expression site-associated gene 6 (ESAG6) protein, putative	595.803	1189.59	2	1189.59	-0.0029	32.57	0.00088	R.NALNATAANK.V	18O	0.0002000000.0	HexNAc (N)
Tb05.5K5.210	hypothetical protein,BAC from homologous region on chr5	949.193	3792.74	4	3792.75	-0.0099	32.55	0.0016	K.ALGTNDSYVDPDSVRVDPNTWETNYTVFVQQTR.F	18O	0.000010000000000000000000000000000.0	Deamidated (N)
Tb927.3.3580	lipophosphoglycan biosynthetic protein, putative (LPG3)	863.048	2586.12	3	2586.13	-0.008	32.46	0.0028	K.EQGNVSEEVNAEVNTTNSTSGSK.K	18O	0.00000000000001002000000.0	Deamidated (N); HexNAc (N)
Tb927.3.560	expression site-associated gene (ESAG) protein, putative,expression site-associated gene 11 (ESAG11) protein, putative	753.893	1505.77	2	1505.76	0.0063	32.44	0.0021	K.IGVVNGSDMENIKK.T	18O	0.00001000000000.0	Deamidated (N)
Tb11.v5.0543	Heat shock protein 83, putative	671.288	1340.56	2	1340.57	-0.0027	32.29	0.0028	R.ELISNSSDACDK.I	18O	0.000010000000.0	Deamidated (N)
Tb11.v5.0788	expression site-associated gene 2 (ESAG2) protein, putative	469.711	937.408	2	937.406	0.0016	32.28	0.0029	K.NNATLCDK.S	18O	0.01000000.0	Deamidated (N)
Tb927.5.4060	hypothetical protein, conserved	777.864	1553.71	2	1553.72	-0.0117	32.19	0.00096	K.LDEDWLNQTVYR.S	18O	0.000000100000.0	Deamidated (N)
Tb927.10.8230	protein disulfide isomerase,bloodstream- specific protein 2 precursor	583.06	2328.21	4	2328.21	-0.0036	32.05	0.0031	K.RPVGWAMVKPNETASIELK.E	18O	0.0000000000200000000.0	HexNAc (N)
Tb927.8.4890	endoplasmic reticulum oxidoreductin, putative,pol-associated gene 1	1283.92	3848.73	3	3848.75	-0.0174	31.99	0.001	K.EGFCSLTMDEVSQNTEGITGLLNNITSHPYFR.Y	18O	0.00000003000000000000000200000000.0	Oxidation (M); HexNAc (N)
Tb11.v5.0364	hypothetical protein, conserved	779.721	2336.14	3	2336.14	0.0008	31.98	0.001	R.RGSGNHTIIYFVDDQNGLK.Y	18O	0.0000200000000000000.0	HexNAc (N)
Tb927.10.14030	hypothetical protein, conserved	1271.25	3810.73	3	3810.75	-0.02	31.87	0.0033	K.NVTNASQIPDNFTLGCDNELPCLTTSHIALMR.T	18O	0.00020000001000000000000000000000.0	HexNAc (N); Deamidated (N)
Tb927.3.5060	hypothetical protein, conserved	1093.88	3278.62	3	3278.62	0.0029	31.86	0.001	K.LLAYLLENVDTFSVQQAPFHNGSTVMPER.I	18O	0.00000000000000000000100000000.0	Deamidated (N)
Tb927.8.4060	flagellum-adhesion glycoprotein, putative	589.288	1176.56	2	1176.56	0	31.74	0.0013	R.IDAEGNVTR.Y	18O	0.000002000.0	HexNAc (N)
Tb927.8.4890	endoplasmic reticulum oxidoreductin, putative,pol-associated gene 1	761.023	2280.05	3	2280.05	-0.0069	31.64	0.0011	K.RVVHNVTTLMDCVTCEK.C	18O	0.00002000030000000.0	HexNAc (N); Oxidation (M)
Tb927.8.3540	hypothetical protein, conserved	1046.19	3135.55	3	3135.54	0.0077	31.61	0.0011	K.VCPPLSNKPNTVLNSTALSGNDSTSSVAFR.Y	18O	0.000000000000010000000000000000.0	Deamidated (N)
Tb927.7.2190	hypothetical protein, conserved	1094.92	3281.72	3	3281.71	0.0106	31.6	0.0025	R.QNSTVLLVSASVAPAHTPNQILQNFSAIR.H	18O	0.01000000000000000000000000000.0	Deamidated (N)
Tb927.11.10690	hypothetical protein, conserved	995.789	2984.35	3	2984.35	-0.0001	31.59	0.0011	K.GVDEIGNCSNLIRPFGAESNSSWNR.R	18O	0.0000000000000000000200000.0	HexNAc (N)
Tb927.8.4890	endoplasmic reticulum oxidoreductin, putative,pol-associated gene 1	1260.09	2518.17	2	2518.16	0.0114	31.51	0.0011	R.SLGVLNNPNISFYPNCGMFR.R	18O	0.00000000200000000300.0	HexNAc (N); Oxidation (M)
Tb927.6.3940	hypothetical protein, conserved	526.784	1051.55	2	1051.55	-0.0017	31.33	0.0012	R.LAQINATYR.L	18O	0.000010000.0	Deamidated (N)
Tb927.10.14030	hypothetical protein, conserved	1203.57	3607.68	3	3607.67	0.0093	31.29	0.0013	K.NVTNASQIPDNFTLGCDNELPCLTTSHIALMR.T	18O	0.00010000001000000000000000000000.0	Deamidated (N); Deamidated (N)
Tb927.5.1930	hypothetical protein, conserved	733.861	1465.71	2	1465.71	-0.0013	31.25	0.0012	K.SNMTVGGVNLQK.T	18O	0.023000000000.0	HexNAc (N); Oxidation (M)
Tb927.10.8230	protein disulfide isomerase,bloodstream- specific protein 2 precursor	1050.93	2099.85	2	2099.85	0.0041	31.11	0.0016	R.SNESNDSNESNVDKQDL.-	18O	0.01002000000000000.0	Deamidated (N); HexNAc (N)
Tb927.6.4260	hypothetical protein, conserved	835.384	1668.75	2	1668.75	0.0088	31.05	0.0012	K.QACFPWLENSSATR.C	18O	0.00000000100000.0	Deamidated (N)
Tb927.10.710	hypothetical protein, conserved	1055	2107.99	2	2107.98	0.0136	31.03	0.0012	R.LTDENIAQGNNNTITER.S	18O	0.00000000002000000.0	HexNAc (N)
Tb927.9.9860	hypothetical protein, conserved	809.014	2424.02	3	2424.04	-0.0162	30.93	0.0025	K.TTGVQADSNSSNESGYVVEMK.R	18O	0.000000002001000000030.0	HexNAc (N); Deamidated (N); Oxidation (M)
Tb927.10.14030	hypothetical protein, conserved	766.728	2297.16	3	2297.16	-0.0025	30.8	0.0051	K.VDNVSQNVINITVVSYK.G	18O	0.00000000020000000.0	HexNAc (N)
Tb927.10.7020	acid phosphatase, putative	905.454	1808.89	2	1808.88	0.0102	30.77	0.0015	R.WLNTSLSDFIADPK.V	18O	0.00200000000000.0	HexNAc (N)
Tb927.1.4900	expression site-associated gene 11 (ESAG11) protein, putative	419.698	837.381	2	837.379	0.0022	30.74	0.0041	K.IMNNTDK.A	18O	0.0010000.0	Deamidated (N)
Tb11.v5.0469	beta tubulin, putative	1522.68	4565.03	3	4565.04	-0.0116	30.65	0.0032	K.VSDTVVEPYNTTLSVHQLVENSDESMCIDNEALYDICFR.T	18O	0.000000000100000000000000000000000000000.0	Deamidated (N)
Tb09.v4.0016	expression site- associated gene (ESAG) protein, putative,expression site associated gene 5 (ESAG5) protein, putative,chrIX additional, unordered contigs	1056.87	3167.59	3	3167.58	0.0097	30.56	0.0014	K.LSSMDVVTELGTSLIDGLNSTTLNTDIR.R	18O	0.0000000000000000002000000000.0	HexNAc (N)
Tb927.11.13130	membrane-bound acid phosphatase 1 precursor (MBAP1)	1145.48	2288.95	2	2288.96	-0.0119	30.54	0.0025	R.NSIYNAENNTCPYHDFK.R	18O	0.00000002000000000.0	HexNAc (N)
Tb927.7.2190	hypothetical protein, conserved	1027.21	3078.61	3	3078.63	-0.0231	30.51	0.0033	R.QNSTVLLVSASVAPAHTPNQILQNFSAIR.H	18O	0.00000000000000000000000100000.0	Deamidated (N)
Tb11.v5.0216	hypothetical protein, conserved	985.096	2952.27	3	2952.27	-0.0018	30.42	0.0024	K.VVNCSTAGEPPCTPLDQWGTHYNDTK.S	18O	0.00100000000000000000001000.0	Deamidated (N); Deamidated (N)
Tb927.11.13130	membrane-bound acid phosphatase 1 precursor (MBAP1)	538.244	1074.47	2	1074.47	0.0037	30.31	0.0032	R.NVTEFCFR.E	18O	0.10000000.0	Deamidated (N)
Tb927.3.3270	ATP-dependent phosphofructokinase (TbPFK)	986.499	2956.48	3	2956.47	0.0081	30.3	0.0014	R.IHFNPTETTIGIVTCGGICPGLNDVIR.S	18O	0.000100000000000000000000000.0	Deamidated (N)
Tb927.5.1810	lysosomal/endosomal membrane protein p67 (p67)	1015.72	4058.85	4	4058.85	0.0002	30.26	0.0015	K.DPFSLIPNCTGAVGMDDDGNVTNVCKPPYSAMLSIAAR.G	18O	0.00000001000000000001000000000000000000.0	Deamidated (N); Deamidated (N)
Tb927.8.4060	flagellum-adhesion glycoprotein, putative	855.435	1708.86	2	1708.85	0.0042	30.26	0.0015	K.NTSWIAAVNLSK.T	18O	0.200000002000.0	HexNAc (N); HexNAc (N)
Tb05.5K5.210	hypothetical protein,BAC from homologous region on chr5	493.714	985.413	2	985.413	0.0009	30.15	0.0026	R.FDNTTEEK.L	18O	0.00100000.0	Deamidated (N)
Tb927.7.3250	expression site-associated gene (ESAG) protein, putative,expression site-associated gene 6 (ESAG6) protein, putative	1080.86	3239.54	3	3239.55	-0.0082	30.1	0.0015	K.NEFTFQQELEEMRNASALAAAAAGLAAGR.L	18O	0.00000000000002000000000000000.0	HexNAc (N)
Tb927.10.13580	transporter, putative,major facilitator superfamily protein (MFS), putative	787.825	1573.64	2	1573.64	-0.0003	29.97	0.0017	R.GCPAHGNNTQCR.N	18O	0.000000200000.0	HexNAc (N)
Tb927.5.1810	lysosomal/endosomal membrane protein p67 (p67)	1420.65	4258.93	3	4258.94	-0.0135	29.86	0.0049	K.DPFSLIPNCTGAVGMDDDGNVTNVCKPPYSAMLSIAAR.G	18O	0.00000002000000000000000000000000000000.0	HexNAc (N)
Tb927.10.7020	acid phosphatase, putative	1083.51	2165	2	2164.99	0.0064	29.86	0.0026	K.LCNFTITELDHDTDIR.-	18O	0.0020000000000000.0	HexNAc (N)
Tb927.5.1810	lysosomal/endosomal membrane protein p67 (p67)	757.741	2270.2	3	2270.21	-0.0031	29.78	0.0048	K.RLAVMETTNVIHNATLLR.N	18O	0.000030000000200000.0	Oxidation (M); HexNAc (N)
Tb11.v5.0153	BarP protein, putative	454.727	907.439	2	907.438	0.0002	29.74	0.0016	R.ANLTETEK.L	18O	0.01000000.0	Deamidated (N)
Tb927.8.7940	receptor-type adenylate cyclase GRESAG 4, putative	1079.03	2156.04	2	2156.04	0.0005	29.69	0.0016	K.NSWLDDLQLFNLNFSK.V	18O	0.0000000000002000.0	HexNAc (N)
Tb927.5.1810	lysosomal/endosomal membrane protein p67 (p67)	1359.29	4074.86	3	4074.85	0.0134	29.65	0.0017	K.DPFSLIPNCTGAVGMDDDGNVTNVCKPPYSAMLSIAAR.G	18O	0.00000001000000300001000000000000000000.0	Deamidated (N); Oxidation (M); Deamidated (N)
Tb09.v4.0016	expression site- associated gene (ESAG) protein, putative,expression site associated gene 5 (ESAG5) protein, putative,chrIX additional, unordered contigs	995.495	2983.46	3	2983.48	-0.0155	29.4	0.0017	K.LSSMDVVTELGTSLIDGLNSTTLNTDIR.R	18O	0.0003000000000000001000000000.0	Oxidation (M); Deamidated (N)
Tb05.5K5.210	hypothetical protein,BAC from homologous region on chr5	747.894	1493.77	2	1493.78	-0.0086	29.32	0.0018	R.GKANVTLNTSGVK.A	18O	0.0001000200000.0	Deamidated (N); HexNAc (N)
Tb927.3.3580	lipophosphoglycan biosynthetic protein, putative (LPG3)	820.905	1639.8	2	1639.79	0.0021	29.31	0.0018	R.KPSNVSKEEYEK.F	18O	0.000200000000.0	HexNAc (N)
Tb10.v4.0071	variant surface glycoprotein (VSG, pseudogene), putative /product	1039.01	2076.01	2	2076.01	0.0012	29.27	0.0018	R.AINISAADPEWAQQFPTSK.E	18O	0.0010000000000000000.0	Deamidated (N)
Tb927.5.1810	lysosomal/endosomal membrane protein p67 (p67)	752.412	2254.21	3	2254.21	0.0033	29.21	0.0047	K.RLAVMETTNVIHNATLLR.N	18O	0.000000000000200000.0	HexNAc (N)
Tb927.10.7570	dihydrolipoamide acetyltransferase E2 subunit, putative	1234.99	3701.93	3	3701.9	0.0366	29.08	0.003	R.EHAAPAAAPAAKPVVPVIATTPSTQNYTDIPVTNMR.S	18O	0.000000000000000000000000010000000000.0	Deamidated (N)
Tb927.10.1430	hypothetical protein, conserved	1252.13	2502.26	2	2502.26	-0.0032	29.07	0.0019	K.DSNGEENDTAVALIAVIGGELSVVK.K	18O	0.0000001000000000000000000.0	Deamidated (N)
Tb927.1.860	hypothetical protein, conserved	973.845	2918.51	3	2918.52	-0.0032	28.98	0.0063	K.LGLLVASAPLTTPNYTELAEYTNHLSK.E	18O	0.000000000000010000000000000.0	Deamidated (N)
Tb927.5.420	hypothetical protein	828.91	1655.81	2	1655.8	0.0058	28.97	0.0019	K.FIQNTSSALNR.T	18O	0.00020000000.0	HexNAc (N)
Tb927.10.11140	hypothetical protein, conserved	872.955	1743.9	2	1743.9	-0.0041	28.95	0.0019	K.ATALPNGSSEILVNR.V	18O	0.000002000000000.0	HexNAc (N)
Tb927.10.4780	GPI inositol deacylase precursor (GPIdeAc)	903.416	2707.23	3	2707.24	-0.0131	28.77	0.002	K.YCDTEECILFPPDKNDTLPLHK.L	18O	0.0000000000000010000000.0	Deamidated (N)
Tb927.5.4010	hypothetical protein	725.662	2173.96	3	2173.96	0.0026	28.77	0.002	K.TDREEESVVHGNDNVTDQK.K	18O	0.0000000000000100000.0	Deamidated (N)
Tb927.9.9860	hypothetical protein, conserved	1135.8	3404.39	3	3404.41	-0.022	28.7	0.0013	K.NALAEAQEWLEDGDGSNESCSKEEYENK.L	18O	0.0000000000000000200000000000.0	HexNAc (N)
Tb11.v5.0216	hypothetical protein, conserved	737.341	1472.67	2	1472.67	-0.0077	28.61	0.0021	R.NHSEIISEGER.V	18O	0.20000000000.0	HexNAc (N)
Tb927.5.420	hypothetical protein	615.815	1229.61	2	1229.61	0.0008	28.56	0.0021	K.QHEIITNASSK.A	18O	0.00000010000.0	Deamidated (N)
Tb927.8.1870	Golgi/lysosome glycoprotein 1 (tGLP1)	1127.89	3380.65	3	3380.63	0.0203	28.53	0.0021	K.RTGMPWVEVPSIDIVNSAADITNADGNITYR.Q	18O	0.0000000000000000000000000010000.0	Deamidated (N)
Tb927.10.13630	glucosidase, putative	1060.03	2118.04	2	2118.04	0.0025	28.45	0.0021	R.LVNTVHPNSTANAMFTAK.N	18O	0.000000020000000000.0	HexNAc (N)
Tb927.10.4780	GPI inositol deacylase precursor (GPIdeAc)	831.348	2491.02	3	2491.03	-0.0076	28.33	0.0025	R.NSTDSQRDENCNGIYGVEESSK.K	18O	0.1000000000000000000000.0	Deamidated (N)
Tb927.9.15090	cytosolic coat protein, putative	820.913	1639.81	2	1639.81	0.0059	28.32	0.0022	R.LGSGKNDYANLTGK.E	18O	0.00000000020000.0	HexNAc (N)
Tb927.10.14030	hypothetical protein, conserved	1204.56	3610.65	3	3610.66	-0.0145	28.26	0.0027	K.NVTNASQIPDNFTLGCDNELPCLTTSHIALMR.T	18O	0.00010000001000000000000000000000.0	Deamidated (N); Deamidated (N)
Tb11.v5.0160	cyclophilin-type peptidyl-prolyl cis-trans isomerase, putative	1180.24	3537.7	3	3537.69	0.0082	28.16	0.0023	K.HFIGALSMANAGPNTNGSQFFITTVDTPWLDGR.H	18O	0.000000000000000100000000000000000.0	Deamidated (N)
Tb927.8.1870	Golgi/lysosome glycoprotein 1 (tGLP1)	1080.18	3237.53	3	3237.54	-0.0126	28.03	0.0024	R.TGMPWVEVPSIDIVNSAADITNADGNITYR.Q	18O	0.003000000000000000000000010000.0	Oxidation (M); Deamidated (N)
Tb927.4.1390	hypothetical protein, conserved	827.881	1653.75	2	1653.75	-0.001	27.88	0.0024	K.LNTTEEDQQAFR.H	18O	0.020000000000.0	HexNAc (N)
Tb927.3.5660	UDP-Gal or UDP-GlcNAc-dependent glycosyltransferase, putative	897.474	1792.93	2	1792.92	0.0088	27.87	0.0024	K.NYTTPVPVQFIPSK.Y	18O	0.20000000000000.0	HexNAc (N)
Tb927.10.8940	hypothetical protein, conserved	1302.64	3904.89	3	3904.89	0.0005	27.82	0.0025	R.AAYNNFGSGVSAMFGFQPTGLVTAIENETQGPVVTRR.T	18O	0.0000000000003000000000000010000000000.0	Oxidation (M); Deamidated (N)
Tb927.10.1040	serine carboxypeptidase III precursor, putative,serine carboxypeptidase (CBP1) precursor, putative,serine peptidase, Clan SC, Family S10 (CBP1)	1127.95	2253.89	2	2253.91	-0.0184	27.81	0.0021	K.TCDGPLCYNTTGIDNFMNR.E	18O	0.0000000010000000000.0	Deamidated (N)
Tb927.8.3530	glycerol-3-phosphate dehydrogenase [NAD ], glycosomal	993.479	2977.41	3	2977.41	0.0091	27.8	0.0025	K.HENVYFLPGAPLPANLTFTADAEECAK.G	18O	0.000000000000001000000000000.0	Deamidated (N)
Tb927.5.4570	hypothetical protein, conserved	1259.26	3774.75	3	3774.75	-0.0001	27.79	0.0025	K.ALGTNDSYVDPDSVRVDPDTWETNFTVFVQQTR.F	18O	0.000000000000000000000001000000000.0	Deamidated (N)
Tb927.4.1160	hypothetical protein, conserved	737.99	2210.95	3	2210.95	-0.0061	27.78	0.0025	K.NHNEEERDAAHTTNGSAR.V	18O	0.000000000000020000.0	HexNAc (N)
Tb927.5.1810	lysosomal/endosomal membrane protein p67 (p67)	923.958	1845.9	2	1845.9	0.0015	27.77	0.0025	K.YAAIVNVSNTFNK.T	18O	0.0000020000000.0	HexNAc (N)
Tb927.10.14030	hypothetical protein, conserved	1720.79	3439.56	2	3439.56	-0.0025	27.71	0.0025	K.GNVSLLENEENTTMTFSYIPGEEVTDIEFR.G	18O	0.000000000010000000000000000000.0	Deamidated (N)
Tb927.10.710	hypothetical protein, conserved	690.871	1379.73	2	1379.73	-0.0028	27.71	0.0025	R.YNVLNASAVVK.C	18O	0.00002000000.0	HexNAc (N)
Tb927.5.1810	lysosomal/endosomal membrane protein p67 (p67)	1173.91	3518.7	3	3518.7	0.0043	27.58	0.0026	K.ASINNTFEGPEGLSALLSDAPQAQHWIEEHVR.Y	18O	0.00010000000000000000000000000000.0	Deamidated (N)
Tb927.1.4900	expression site-associated gene 11 (ESAG11) protein, putative	621.938	1862.79	3	1862.79	0.0004	27.41	0.0084	K.HELAEAPEECNMSVTK.D	18O	0.0000000000130000.0	Deamidated (N); Oxidation (M)
Tb11.v5.0789	expression site-associated gene 2 (ESAG2) protein, putative	840.415	1678.82	2	1678.81	0.0071	27.3	0.0028	R.LTNATEQLQEMAK.Y	18O	0.0020000000000.0	HexNAc (N)
Tb927.8.4060	flagellum-adhesion glycoprotein, putative	748.86	1495.71	2	1495.71	-0.0043	27.22	0.0098	R.LFSSPWNWTR.K	18O	0.0000002000.0	HexNAc (N)
Tb927.8.930	hypothetical protein	452.717	903.419	2	903.418	0.0005	27.21	0.0092	R.NATDPVER.A	18O	0.10000000.0	Deamidated (N)
Tb927.11.2400	hypothetical protein, conserved	899.408	2695.2	3	2695.21	-0.0124	27.17	0.0028	R.SYESTSYSFVELAHGTDGNTSLK.A	18O	0.00000000000000000020000.0	HexNAc (N)
Tb927.11.16730	dihydrolipoyl dehydrogenase (GCVL-2)	1046.01	2090.01	2	2090	0.01	27.11	0.019	K.VVNGTNNGDSVTLEVEQAGGK.R	18O	0.001000000000000000000.0	Deamidated (N)
Tb927.11.8260	carbonic anhydrase-like protein	1319.84	5275.35	4	5275.32	0.024	27.08	0.0071	K.TSNGQGVWGDYLDTIPATGDSVSEGGNPSGSEEGVKGNLSGADVGANQTEEEK.D	18O	0.00000000000000000000000000100000000000000000001000000.0	Deamidated (N); Deamidated (N)
Tb927.6.4250	hypothetical protein, conserved	641.362	1280.71	2	1280.7	0.0042	27.06	0.0092	K.FLILNLSMK.Q	18O	0.000020000.0	HexNAc (N)
Tb927.9.4500	heat shock protein, putative,HSP70-like protein	781.635	3122.51	4	3122.51	0.0008	27.03	0.0029	R.VMESLTNDIYFTASPPIKESNETKPHR.N	18O	0.030000000000000000001000000.0	Oxidation (M); Deamidated (N)
Tb927.9.4500	heat shock protein, putative,HSP70-like protein	586.811	1171.61	2	1171.61	-0.001	27.02	0.0053	R.IVPNAGNDTLR.S	18O	0.00000010000.0	Deamidated (N)
Tb05.5K5.210	hypothetical protein,BAC from homologous region on chr5	1051.86	3152.56	3	3152.53	0.0216	26.93	0.003	R.GRPAPVGYPNTTIMEQFVASLTEDVNK.A	18O	0.000000000200030000000000000.0	HexNAc (N); Oxidation (M)
Tb927.11.13130	membrane-bound acid phosphatase 1 precursor (MBAP1)	749.33	2244.97	3	2244.97	-0.006	26.91	0.003	R.NSIYNAENNTCPYHDFKR.L	18O	0.000000010000000000.0	Deamidated (N)
Tb927.10.14030	hypothetical protein, conserved	1049.55	2097.09	2	2097.07	0.0184	26.91	0.003	K.VDNVSQNVINITVVSYK.G	18O	0.00200000010000000.0	HexNAc (N); Deamidated (N)
Tb927.9.9860	hypothetical protein, conserved	609.342	1216.67	2	1216.67	0.0024	26.89	0.003	R.IGNVNITGVK.G	18O	0.0000200000.0	HexNAc (N)
Tb927.9.9860	hypothetical protein, conserved	1383.56	2765.11	2	2765.12	-0.0037	26.88	0.0026	R.FEDNNDTYTAEEIYAMMLNYCR.S	18O	0.0000100000000000000000.0	Deamidated (N)
Tb927.5.1810	lysosomal/endosomal membrane protein p67 (p67)	1260.27	3777.78	3	3777.78	0.004	26.69	0.0031	K.DMTSVLNTTGYWASYNRPYFPNVYNLSGTLK.M	18O	0.0000002000000000000000000000000.0	HexNAc (N)
Tb927.10.8230	protein disulfide isomerase,bloodstream- specific protein 2 precursor	1199.21	3594.62	3	3594.61	0.0079	26.67	0.0032	K.AANETIDNALMGEVDCHSQPELAANFSIR.G	18O	0.00200000003000000000000020000.0	HexNAc (N); Oxidation (M); HexNAc (N)
Tb927.3.3580	lipophosphoglycan biosynthetic protein, putative (LPG3)	889.063	2664.17	3	2664.16	0.0086	26.58	0.0032	R.MKEQGNVSEEVNAEVNTTNSTSGSK.K	18O	0.3000010000000001001000000.0	Oxidation (M); Deamidated (N); Deamidated (N); Deamidated (N)
Tb927.5.420	hypothetical protein	779.909	1557.8	2	1557.8	0.0029	26.54	0.0032	K.KQHEIITNASSK.A	18O	0.000000020000.0	HexNAc (N)
Tb927.5.630	acidic phosphatase, putative	1035.47	3103.4	3	3103.41	-0.0149	26.51	0.0033	K.ENYEELNVSLSTLEENGHHIENATR.E	18O	0.0000000000000000000002000.0	HexNAc (N)
Tb927.3.3580	lipophosphoglycan biosynthetic protein, putative (LPG3)	799.392	2395.15	3	2395.15	-0.0013	26.46	0.0033	R.YVSSKSNGTLVSFQEYIDR.M	18O	0.0000002000000000000.0	HexNAc (N)
Tb927.5.610	acidic phosphatase, putative	1122.56	2243.12	2	2243.11	0.0097	26.43	0.0041	R.EIILPNNTEEEEELIQK.A	18O	0.00000200000000000.0	HexNAc (N)
Tb927.8.1870	Golgi/lysosome glycoprotein 1 (tGLP1)	764.06	2289.16	3	2289.16	0.0017	26.4	0.0033	R.NLTIHCLAYEVKPVDTTNAK.D	18O	0.10000000000000000000.0	Deamidated (N)
Tb11.v5.0543	Heat shock protein 83, putative	720.689	2159.05	3	2159.05	-0.0031	26.38	0.0034	R.YQSLTNQSVLGDEPHLR.I	18O	0.00000200000000000.0	HexNAc (N)
Tb927.8.4060	flagellum-adhesion glycoprotein, putative	667.34	1332.67	2	1332.66	0.0025	26.36	0.0034	R.RIDAEGNVTR.Y	18O	0.0000002000.0	HexNAc (N)
Tb927.7.6670	hypothetical protein, conserved	809.086	2424.24	3	2424.25	-0.0102	26.24	0.0035	K.DLICGTNISVTSTAPASLVLFSR.V	18O	0.00000010000000000000000.0	Deamidated (N)
Tb05.5K5.210	hypothetical protein,BAC from homologous region on chr5	847.945	1693.88	2	1693.87	0.0029	26.2	0.0036	R.GKANVTLNTSGVK.A	18O	0.0002000200000.0	HexNAc (N); HexNAc (N)
Tb927.11.10690	hypothetical protein, conserved	929.09	2784.25	3	2784.25	-0.0079	26.19	0.0035	K.GVDEIGNCSNLIRPFGAESNSSWNR.R	18O	0.0000000000000000000100000.0	Deamidated (N)
Tb927.1.5110	expression site-associated gene 11 (ESAG11) protein, putative	867.906	1733.8	2	1733.8	0.0012	26.19	0.0035	K.TDQPVELTDNNSAK.C	18O	0.00000000020000.0	HexNAc (N)
Tb927.5.630	acidic phosphatase, putative	1035.47	3103.4	3	3103.41	-0.0124	26.18	0.0083	K.ENYEELNVSLSTLEENGHHIENATR.E	18O	0.0000002000000000000001000.0	HexNAc (N); Deamidated (N)
Tb927.5.630	acidic phosphatase, putative	1035.47	3103.4	3	3103.41	-0.0102	26.17	0.0035	K.ENYEELNVSLSTLEENGHHIENATR.E	18O	0.0000001000000000000000000.0	Deamidated (N)
Tb927.1.860	hypothetical protein, conserved	620.334	1238.65	2	1238.65	0.0036	26.12	0.0036	R.IVSTFNISR.H	18O	0.000002000.0	HexNAc (N)
Tb927.7.6670	hypothetical protein, conserved	748.977	2243.91	3	2243.92	-0.0129	26.09	0.0053	R.SGDNSNTTDETMVHHEAQPR.Y	18O	0.00000100000300000000.0	Deamidated (N); Oxidation (M)
Tb927.11.8830	hypothetical protein	1014.43	3040.28	3	3040.27	0.0083	26.02	0.0073	R.EAAEQTNRSDNATDEPQEQTADAANR.T	18O	0.00000010002000000000000000.0	Deamidated (N); HexNAc (N)
Tb927.7.1130	trypanothione/tryparedoxin dependent peroxidase 2,glutathione peroxidase-like 2 (TDPX2)	751.367	1500.72	2	1500.72	-0.0051	25.99	0.0037	K.WNFTSFLIDR.D	18O	0.0200000000.0	HexNAc (N)
Tb11.v5.0216	hypothetical protein, conserved	1484.66	2967.31	2	2967.31	-0.0044	25.92	0.0043	K.CEEGVVSSTLDPPEGEISCTNVTLDEK.E	18O	0.000000000000000000001000000.0	Deamidated (N)
Tb927.8.4890	endoplasmic reticulum oxidoreductin, putative,pol-associated gene 1	1277.08	2552.14	2	2552.16	-0.0133	25.86	0.0038	R.AFLANSSLYNSGFNGAATDGDVR.L	18O	0.00001000000000000000000.0	Deamidated (N)
Tb927.10.10000	hypothetical protein, conserved	1521.21	3040.41	2	3040.38	0.026	25.75	0.0038	K.DSVSECNGETPFPTGEPVLVNTTLADGTK.R	18O	0.00000000000000000000100000000.0	Deamidated (N)
Tb927.6.1000	cysteine peptidase precursor,cysteine peptidase, Clan CA, family C1, Cathepsin L-like (CP)	1371.99	4112.95	3	4112.95	-0.0029	25.7	0.0039	K.GCSHATFPTGECVQTTGVGSVIATCGASNLTQIIYPLSR.S	18O	0.000000000000000000000000000010000000000.0	Deamidated (N)
Tb927.9.9860	hypothetical protein, conserved	629.812	1257.61	2	1257.61	-0.0004	25.67	0.004	R.YAVNVSSSTK.T	18O	0.0002000000.0	HexNAc (N)
Tb927.5.630	acidic phosphatase, putative	766.313	2295.92	3	2295.92	-0.0013	25.46	0.004	K.APSQHCDTDVYNNESDGGK.Y	18O	0.0000000000002000000.0	HexNAc (N)
Tb927.3.560	expression site-associated gene (ESAG) protein, putative,expression site-associated gene 11 (ESAG11) protein, putative	789.888	1577.76	2	1577.76	0.0005	25.38	0.0042	K.IGVVNGSDMENIK.K	18O	0.0000200000000.0	HexNAc (N)
Tb927.10.5710	hypothetical protein, conserved	790.347	1578.68	2	1578.69	-0.009	25.25	0.011	K.DGKENVTSPEEESR.G	18O	0.00001000000000.0	Deamidated (N)
Tb927.5.1810	lysosomal/endosomal membrane protein p67 (p67)	1420.66	4258.97	3	4258.94	0.029	25.23	0.0043	K.DPFSLIPNCTGAVGMDDDGNVTNVCKPPYSAMLSIAAR.G	18O	0.00000002000000000001000000000000000000.0	HexNAc (N); Deamidated (N)
Tb927.9.9860	hypothetical protein, conserved	908.9	1815.79	2	1815.79	0.0002	25.23	0.0044	K.NTTNTTSGSDDAVK.G	18O	0.20020000000000.0	HexNAc (N); HexNAc (N)
Tb927.6.1000	cysteine peptidase precursor,cysteine peptidase, Clan CA, family C1, Cathepsin L-like (CP)	1438.69	4313.04	3	4313.04	0.0018	25.23	0.0043	K.GCSHATFPTGECVQTTGVGSVIATCGASNLTQIIYPLSR.S	18O	0.000000000000000000000000000020000000000.0	HexNAc (N)
Tb927.8.7270	hypothetical protein, conserved	425.241	848.467	2	848.464	0.0027	25.23	0.015	K.VNITFPR.V	18O	0.0100000.0	Deamidated (N)
Tb927.10.8230	protein disulfide isomerase,bloodstream- specific protein 2 precursor	1127.18	3378.52	3	3378.52	-0.0035	25.2	0.0043	K.AANETIDNALMGEVDCHSQPELAANFSIR.G	18O	0.00100000000000000000000020000.0	Deamidated (N); HexNAc (N)
Tb927.6.560	cysteine peptidase C (CPC),CPC cysteine peptidase, Clan CA, family C1, Cathepsin B-like (TbcatB)	1095.47	2188.93	2	2188.94	-0.0122	25.18	0.014	K.CNYTCDDPTIPVVNYR.S	18O	0.0200000000000000.0	HexNAc (N)
Tb11.v5.0216	hypothetical protein, conserved	1094.49	3280.44	3	3280.45	-0.0134	25.17	0.014	K.KVVNCSTAGEPPCTPLDQWGTHYNDTK.S	18O	0.000200000000000000000001000.0	HexNAc (N); Deamidated (N)
Tb11.v5.0826	expression site-associated gene (ESAG) protein, putative	814.411	1626.81	2	1626.8	0.0037	25.15	0.0044	K.FWNVSATVPFTR.F	18O	0.002000000000.0	HexNAc (N)
Tb927.2.3320	65 kDa invariant surface glycoprotein	1036.84	3107.49	3	3107.49	-0.0034	25.15	0.0066	R.GIATNETQVEVGIDADFDSLLEAAEAAEVK.S	18O	0.000010000000000000000000000000.0	Deamidated (N)
Tb05.5K5.210	hypothetical protein,BAC from homologous region on chr5	1097.24	3288.7	3	3288.67	0.0306	25.09	0.014	R.ALNFSLIYADKPITFGSDVAENVTAVK.L	18O	0.002000000000000000000200000.0	HexNAc (N); HexNAc (N)
Tb927.10.14030	hypothetical protein, conserved	1204.57	3610.68	3	3610.66	0.017	25.04	0.0059	K.NVTNASQIPDNFTLGCDNELPCLTTSHIALMR.T	18O	0.10000000001000000000000000000000.0	Deamidated (N); Deamidated (N)
Tb927.3.3580	lipophosphoglycan biosynthetic protein, putative (LPG3)	863.05	2586.13	3	2586.13	-0.0027	24.96	0.0046	K.EQGNVSEEVNAEVNTTNSTSGSK.K	18O	0.00000000000002001000000.0	HexNAc (N); Deamidated (N)
Tb927.5.1810	lysosomal/endosomal membrane protein p67 (p67)	1192.57	3574.69	3	3574.7	-0.0062	24.95	0.0046	K.DMTSVLNTTGYWASYNRPYFPNVYNLSGTLK.M	18O	0.0000000000000000000000001000000.0	Deamidated (N)
Tb927.8.930	hypothetical protein	596.806	1191.6	2	1191.6	0	24.91	0.037	R.VASNVTEAAK.K	18O	0.0002000000.0	HexNAc (N)
Tb11.v5.1015	expression site-associated gene 4 (ESAG4) protein, putative	547.244	1092.47	2	1092.48	-0.0097	24.86	0.016	K.DLNDTLDER.I	18O	0.001000000.0	Deamidated (N)
Tb927.4.1160	hypothetical protein, conserved	652.297	1302.58	2	1302.58	-0.0001	24.84	0.0047	R.DAAHTTNGSAR.V	18O	0.00000020000.0	HexNAc (N)
Tb927.11.2470	aminopeptidase, putative,metallo-peptidase, Clan MF, Family M17	1233.56	3697.66	3	3697.66	-0.0062	24.79	0.0047	R.SNSVYEESNLSSFVDSCVNFVPNVTFHTTTEGK.H	18O	0.000000001000000000000000000000000.0	Deamidated (N)
Tb927.5.630	acidic phosphatase, putative	968.78	2903.32	3	2903.32	-0.0012	24.77	0.0048	K.ENYEELNVSLSTLEENGHHIENATR.E	18O	0.0000000000000000000001000.0	Deamidated (N)
Tb927.9.7400	expression site-associated gene 11 (ESAG11) protein, putative	689.363	1376.71	2	1376.72	-0.0109	24.69	0.0048	K.IGVVNGSEMKNVK.K	18O	0.0000100000000.0	Deamidated (N)
Tb927.8.4890	endoplasmic reticulum oxidoreductin, putative,pol-associated gene 1	1212.89	3635.65	3	3635.65	0.0013	24.65	0.0049	K.EGFCSLTMDEVSQNTEGITGLLNNITSHPYFR.Y	18O	0.00000000000000000000000100000000.0	Deamidated (N)
Tb927.11.8380	NADPH--cytochrome p450 reductase, putative (CPR)	1305.64	3913.91	3	3913.88	0.0234	24.64	0.0051	R.LIEFDTSETVISYQAGDHLGVLPSNPSEMVNTYLR.V	18O	0.00000000000000000000000010003000000.0	Deamidated (N); Oxidation (M)
Tb927.8.4890	endoplasmic reticulum oxidoreductin, putative,pol-associated gene 1	1004.79	3011.34	3	3011.35	-0.0043	24.58	0.0049	R.VWQAVYNNCNIDGLPSNDTAGVENR.E	18O	0.0000000000000000200000000.0	HexNAc (N)
Tb11.v5.0216	hypothetical protein, conserved	1051.79	3152.36	3	3152.36	0.0007	24.55	0.0096	K.VVNCSTAGEPPCTPLDQWGTHYNDTK.S	18O	0.00200000000000000000001000.0	HexNAc (N); Deamidated (N)
Tb927.5.1810	lysosomal/endosomal membrane protein p67 (p67)	949.798	2846.37	3	2846.37	0.0021	24.48	0.0051	K.LYNFSFVVMETPIRPSGGSNSWR.S	18O	0.00200000000000000000000.0	HexNAc (N)
Tb927.5.630	acidic phosphatase, putative	679.352	1356.69	2	1356.69	0.0001	24.43	0.029	K.KAEDNVTHLK.D	18O	0.0000200000.0	HexNAc (N)
Tb927.7.7520	receptor-type adenylate cyclase GRESAG 4, putative	985.996	1969.98	2	1969.96	0.0147	24.38	0.0052	K.VYDPITAGFNASLTNGK.S	18O	0.00000000020000000.0	HexNAc (N)
Tb927.11.9890	signal recognition particle receptor alpha subunit, putative	606.832	1211.65	2	1211.65	-0.0005	24.37	0.021	R.LPNGSVAPVR.E	18O	0.0020000000.0	HexNAc (N)
Tb927.8.4890	endoplasmic reticulum oxidoreductin, putative,pol-associated gene 1	1277.08	2552.15	2	2552.16	-0.0004	24.36	0.0052	R.AFLANSSLYNSGFNGAATDGDVR.L	18O	0.00002000000000000000000.0	HexNAc (N)
Tb927.9.4500	heat shock protein, putative,HSP70-like protein	594.821	1187.63	2	1187.63	0.0021	24.31	0.0052	K.RNTTVPAAR.S	18O	0.020000000.0	HexNAc (N)
Tb11.v5.0469	beta tubulin, putative	964.473	1926.93	2	1926.94	-0.0048	24.29	0.0053	K.NSSYFIEWIPNNIK.S	18O	0.20000000000000.0	HexNAc (N)
Tb927.6.4250	hypothetical protein, conserved	973.769	2918.28	3	2918.27	0.0137	24.29	0.017	K.QGLYTYAGNASYPTDTGFFPTCER.N	18O	0.000000002000000000000000.0	HexNAc (N)
Tb927.10.8230	protein disulfide isomerase,bloodstream- specific protein 2 precursor	1127.18	3378.52	3	3378.52	0.0005	24.28	0.006	K.AANETIDNALMGEVDCHSQPELAANFSIR.G	18O	0.00000000000000000000000020000.0	HexNAc (N)
Tb927.6.4320	hypothetical protein, conserved	923.203	3688.78	4	3688.79	-0.0044	24.11	0.0055	R.NYLLKEEWNALTTSHTSNTSYDSVMSPLFLPK.A	18O	0.00000000000000000100000000000000.0	Deamidated (N)
Tb927.10.14030	hypothetical protein, conserved	1270.27	3807.78	3	3807.76	0.0151	23.88	0.0063	K.NVTNASQIPDNFTLGCDNELPCLTTSHIALMR.T	18O	0.00020000001000000000000000000000.0	HexNAc (N); Deamidated (N)
Tb05.5K5.210	hypothetical protein,BAC from homologous region on chr5	1063.49	2124.96	2	2124.96	-0.0021	23.82	0.0058	R.SAITNRTETQNMEPPYDR.K	18O	0.000010000000000000.0	Deamidated (N)
Tb927.11.14620	expression site-associated gene 2 (ESAG2) protein, putative	1040.03	2078.04	2	2078.04	0.0002	23.79	0.0059	K.DVVTPENISTEIVAFNK.M	18O	0.00000020000000000.0	HexNAc (N)
Tb927.10.710	hypothetical protein, conserved	838.924	1675.83	2	1675.83	0.0062	23.79	0.0059	K.QEVNATTSQAPTVK.E	18O	0.00020000000000.0	HexNAc (N)
Tb09.v4.0060	hypothetical protein,chrIX additional, unordered contigs	874.348	2620.02	3	2620.04	-0.0185	23.74	0.0066	R.SYDDSSVADGNTSDDKNTTSHENR.S	18O	0.000000000000000010000000.0	Deamidated (N)
Tb927.9.1350	hypothetical protein, conserved	1240.27	3717.78	3	3717.8	-0.016	23.67	0.006	K.WVAPLPDGTVHELIENGSTINVSYDDIPMYLEK.I	18O	0.000000000000000100000000000000000.0	Deamidated (N)
Tb927.5.1810	lysosomal/endosomal membrane protein p67 (p67)	1425.98	4274.91	3	4274.94	-0.0291	23.56	0.019	K.DPFSLIPNCTGAVGMDDDGNVTNVCKPPYSAMLSIAAR.G	18O	0.00000002000000300001000000000000000000.0	HexNAc (N); Oxidation (M); Deamidated (N)
Tb927.5.630	acidic phosphatase, putative	1058.43	2114.85	2	2114.87	-0.0177	23.49	0.0076	K.EFCEEAENETRDDLR.D	18O	0.000000020000000.0	HexNAc (N)
Tb927.6.4320	hypothetical protein, conserved	654.827	1307.64	2	1307.64	0.0039	23.45	0.0092	K.LLSEWNTSR.G	18O	0.000002000.0	HexNAc (N)
Tb927.9.11480	hypothetical protein, conserved	627.845	1253.68	2	1253.67	0.0025	23.37	0.021	K.AHLGINVTAR.T	18O	0.0000020000.0	HexNAc (N)
Tb927.5.420	hypothetical protein	571.308	1140.6	2	1140.6	-0.002	23.29	0.022	R.HLDAVLNASAK.A	18O	0.00000010000.0	Deamidated (N)
Tb927.11.10690	hypothetical protein, conserved	929.092	2784.26	3	2784.25	0.0013	23.26	0.0073	K.GVDEIGNCSNLIRPFGAESNSSWNR.R	18O	0.0000001000000000000100000.0	Deamidated (N); Deamidated (N)
Tb927.9.7400	expression site-associated gene 11 (ESAG11) protein, putative	560.25	1118.49	2	1118.49	-0.005	23.26	0.015	K.HQNATGMVDK.F	18O	0.0010003000.0	Deamidated (N); Oxidation (M)
Tb927.10.14030	hypothetical protein, conserved	1275.58	3823.73	3	3823.76	-0.0313	23.25	0.0072	K.NVTNASQIPDNFTLGCDNELPCLTTSHIALMR.T	18O	0.20000000001000000000000000000030.0	HexNAc (N); Deamidated (N); Oxidation (M)
Tb927.4.1190	hypothetical protein, conserved	767.726	2300.16	3	2300.16	-0.0001	23.23	0.012	R.LLLWDADLDIGFVQANHTEK.L	18O	0.00000000000000010000.0	Deamidated (N)
Tb927.11.10690	hypothetical protein, conserved	961.177	2880.51	3	2880.5	0.0037	23.15	0.02	R.GMQLLLQISNTLPIAETPSPPTNTTPK.T	18O	0.030000000000000000000010000.0	Oxidation (M); Deamidated (N)
Tb927.11.10690	hypothetical protein, conserved	995.789	2984.34	3	2984.35	-0.0015	23.14	0.0077	K.GVDEIGNCSNLIRPFGAESNSSWNR.R	18O	0.0000001000000000000200000.0	Deamidated (N); HexNAc (N)
Tb09.v4.0136	variant surface glycoprotein (VSG, atypical), putative,chrIX additional, unordered contigs	912.134	2733.38	3	2733.36	0.0152	23.13	0.0068	K.IKVEADQAGNYTPADTALLLYYSSK.Y	18O	0.0000000001000000000000000.0	Deamidated (N)
Tb927.10.8230	protein disulfide isomerase,bloodstream- specific protein 2 precursor	1050.93	2099.85	2	2099.85	-0.0033	23.11	0.0093	R.SNESNDSNESNVDKQDL.-	18O	0.00002001000000000.0	HexNAc (N); Deamidated (N)
Tb927.5.5370	Variant Surface Glycoprotein, putative	584.769	1167.52	2	1167.51	0.0084	23.1	0.037	R.STVGSENQTDK.Y	18O	0.00000010000.0	Deamidated (N)
Tb927.2.3460	D-alanyl-glycyl endopeptidase-like protein,cysteine peptidase, Clan CA, family C51, putative	989.965	1977.92	2	1977.92	-0.0086	23.07	0.0069	R.VLNLSCNPNGTACTVR.E	18O	0.0000000020000000.0	HexNAc (N)
Tb11.v5.1027	procyclin-associated gene 2-like protein, putative	920.426	2758.26	3	2758.26	-0.0028	23.07	0.0069	R.LDELVNVFASAWANESHYCAQGFK.K	18O	0.000000000000010000000000.0	Deamidated (N)
Tb927.5.1810	lysosomal/endosomal membrane protein p67 (p67)	1359.29	4074.86	3	4074.85	0.0163	23.04	0.0075	K.DPFSLIPNCTGAVGMDDDGNVTNVCKPPYSAMLSIAAR.G	18O	0.00000000000000300001000000000000000000.0	Oxidation (M); Deamidated (N)
Tb927.5.1810	lysosomal/endosomal membrane protein p67 (p67)	1193.57	3577.7	3	3577.68	0.015	23.03	0.0069	K.DMTSVLNTTGYWASYNRPYFPNVYNLSGTLK.M	18O	0.0000000000000000000000001000000.0	Deamidated (N)
Tb927.5.1810	lysosomal/endosomal membrane protein p67 (p67)	1265.6	3793.79	3	3793.77	0.0143	23.03	0.0069	K.DMTSVLNTTGYWASYNRPYFPNVYNLSGTLK.M	18O	0.0300000000000000000000002000000.0	Oxidation (M); HexNAc (N)
Tb927.5.1810	lysosomal/endosomal membrane protein p67 (p67)	1260.27	3777.78	3	3777.78	-0.0001	22.88	0.0071	K.DMTSVLNTTGYWASYNRPYFPNVYNLSGTLK.M	18O	0.0000002000000000000000001000000.0	HexNAc (N); Deamidated (N)
Tb927.10.14030	hypothetical protein, conserved	1170.09	2338.16	2	2338.15	0.0093	22.88	0.0071	R.NTSLVHVLFQSDDGYIWSVR.S	18O	0.10000000000000000000.0	Deamidated (N)
Tb927.10.14030	hypothetical protein, conserved	722.025	2163.05	3	2163.05	0.0003	22.84	0.0072	R.TREGNMTALFGFVSTTTK.R	18O	0.000020000000000000.0	HexNAc (N)
Tb927.10.560	40S ribosomal proteins S11, putative	800.64	3198.53	4	3198.51	0.0168	22.84	0.0072	R.NITVHCSPCFDPKPGDEVVVGQCRPLSK.T	18O	0.1000000000000000000000000000.0	Deamidated (N)
Tb927.11.1680	vesicular-fusion protein SEC18, putative	1268.53	3802.57	3	3802.58	-0.0089	22.81	0.0068	R.AVELDLTPYGNGSHSGGEEDEEEDAEDPLEYMFR.R	18O	0.0000000000100000000000000000000000.0	Deamidated (N)
Tb927.9.1440	hypothetical protein, conserved	983.505	1965	2	1964.99	0.0051	22.78	0.0073	R.VSIGEGSGTLNSSQLSVK.I	18O	0.000000000020000000.0	HexNAc (N)
Tb927.10.8230	protein disulfide isomerase,bloodstream- specific protein 2 precursor	1193.88	3578.61	3	3578.61	-0.0061	22.76	0.0073	K.AANETIDNALMGEVDCHSQPELAANFSIR.G	18O	0.00200000000000000000000020000.0	HexNAc (N); HexNAc (N)
Tb927.8.4890	endoplasmic reticulum oxidoreductin, putative,pol-associated gene 1	1004.79	3011.35	3	3011.35	0.0015	22.72	0.025	R.VWQAVYNNCNIDGLPSNDTAGVENR.E	18O	0.0000000000000000200000000.0	HexNAc (N)
Tb11.v5.0543	Heat shock protein 83, putative	653.995	1958.96	3	1958.96	0.0048	22.68	0.0075	R.YQSLTNQSVLGDEPHLR.I	18O	0.00000100000000000.0	Deamidated (N)
Tb927.5.1810	lysosomal/endosomal membrane protein p67 (p67)	923.957	1845.9	2	1845.9	0.0008	22.67	0.0075	K.YAAIVNVSNTFNK.T	18O	0.0000020000000.0	HexNAc (N)
Tb927.8.1700	hypothetical protein, conserved	634.291	1266.57	2	1266.56	0.0019	22.62	0.042	R.NGSNNAMPLK.F	18O	0.2000003000.0	HexNAc (N); Oxidation (M)
Tb927.5.1810	lysosomal/endosomal membrane protein p67 (p67)	955.13	2862.37	3	2862.36	0.0022	22.54	0.0077	K.LYNFSFVVMETPIRPSGGSNSWR.S	18O	0.00200000300000000000000.0	HexNAc (N); Oxidation (M)
Tb927.9.3820	syntaxin, putative	1107.85	3320.54	3	3320.52	0.0179	22.49	0.0078	R.LHEACGGAGLSTVGALPADGGANMSVNEVGSYEK.G	18O	0.0000000000000000000000100000000000.0	Deamidated (N)
Tb927.10.390	hypothetical protein, conserved	985.452	2953.33	3	2953.33	-0.0015	22.38	0.008	R.SVLTATELSECSINPSAEGSGRADEDQK.S	18O	0.0000000000000100000000000000.0	Deamidated (N)
Tb927.9.15090	cytosolic coat protein, putative	599.783	1197.55	2	1197.55	0.0006	22.38	0.008	K.NDYANLTGK.E	18O	0.000020000.0	HexNAc (N)
Tb11.v5.0731	65 kDa invariant surface glycoprotein, putative	884.987	1767.96	2	1767.96	-0.0026	22.33	0.025	K.IIIPAAAPATPTNSTK.N	18O	0.0000000000002000.0	HexNAc (N)
Tb11.v5.1046	elongation factor 1-alpha, putative	898.13	2691.37	3	2691.37	0.001	22.31	0.034	R.VETGVMKPGDVVTFAPANVTTEVK.S	18O	0.000000000000000002000000.0	HexNAc (N)
Tb11.v5.0364	hypothetical protein, conserved	1303.04	2604.06	2	2604.06	0.0028	22.21	0.011	K.NTSSCYSHANGEDIVLCDNSR.L	18O	0.200000000000000000000.0	HexNAc (N)
Tb927.3.4190	endosomal integral membrane protein, putative	1047.98	2093.94	2	2093.94	0.005	22.18	0.0083	K.NTNCTVLPNCDAVANTK.T	18O	0.00200000000000000.0	HexNAc (N)
Tb927.10.14030	hypothetical protein, conserved	1208.89	3623.63	3	3623.67	-0.0342	22.16	0.0083	K.NVTNASQIPDNFTLGCDNELPCLTTSHIALMR.T	18O	0.00010000001000000000000000000030.0	Deamidated (N); Deamidated (N); Oxidation (M)
Tb927.11.10690	hypothetical protein, conserved	995.789	2984.35	3	2984.35	0.0008	22	0.0086	K.GVDEIGNCSNLIRPFGAESNSSWNR.R	18O	0.0000001000000000000000000.0	Deamidated (N)
Tb927.9.9860	hypothetical protein, conserved	1307.05	2612.09	2	2612.08	0.0084	21.98	0.021	K.NALAEAQEWLEDGDGSNESCSK.E	18O	0.0000000000000000200000.0	HexNAc (N)
Tb927.9.9860	hypothetical protein, conserved	862.933	1723.85	2	1723.85	0.0015	21.96	0.011	K.LNHTNNSHIIR.I	18O	0.02000000000.0	HexNAc (N)
Tb927.9.7400	expression site-associated gene 11 (ESAG11) protein, putative	652.301	1302.59	2	1302.59	-0.0002	21.93	0.0088	K.HQNATGMVDK.F	18O	0.0020000000.0	HexNAc (N)
Tb927.2.5970	hypothetical protein, conserved	700.33	1398.65	2	1398.64	0.0014	21.82	0.009	K.SNVTEFLCAR.V	18O	0.0200000000.0	HexNAc (N)
Tb927.10.8230	protein disulfide isomerase,bloodstream- specific protein 2 precursor	1297.89	5187.53	4	5187.53	0.0069	21.8	0.03	K.EFDATDLIVAELDATANYVNSSTFTVTAFPTVFFVPNGGKPVVFEGER.S	18O	0.000000000000000000010000000000000000000000000000.0	Deamidated (N)
Tb05.5K5.210	hypothetical protein,BAC from homologous region on chr5	973.007	1944	2	1944	0.0049	21.8	0.009	K.QLSAANLTDFAHNLVK.D	18O	0.0000020000000000.0	HexNAc (N)
Tb927.4.1230	hypothetical protein	744.596	2974.35	4	2974.37	-0.0125	21.74	0.0091	K.FCFDSSGNLNAAVFIEHNISKENR.S	18O	0.000000000000000001000000.0	Deamidated (N)
Tb927.2.2510	voltage-dependent anion-selective channel	1030.19	3087.55	3	3087.52	0.0243	21.69	0.0092	K.LILNPTVTSDGAFSTDLEYTISQCGAALK.G	18O	0.00010000000000000000000000000.0	Deamidated (N)
Tb927.5.1810	lysosomal/endosomal membrane protein p67 (p67)	949.452	3793.78	4	3793.77	0.007	21.66	0.0093	K.DMTSVLNTTGYWASYNRPYFPNVYNLSGTLK.M	18O	0.0300001000000000000000002000000.0	Oxidation (M); Deamidated (N); HexNAc (N)
Tb927.10.8230	protein disulfide isomerase,bloodstream- specific protein 2 precursor	872.847	1743.68	2	1743.68	-0.0015	21.63	0.0069	R.SNESNDSNESNVDK.Q	18O	0.02000001000000.0	HexNAc (N); Deamidated (N)
Tb927.6.1650	single strand-specific nuclease, putative	840.73	2519.17	3	2519.17	-0.0043	21.63	0.0094	K.VAYANVVNGTELSEEYISACK.E	18O	0.000000020000000000000.0	HexNAc (N)
Tb927.10.14030	hypothetical protein, conserved	1270.26	3807.77	3	3807.76	0.0063	21.62	0.012	K.NVTNASQIPDNFTLGCDNELPCLTTSHIALMR.T	18O	0.20000000001000000000000000000000.0	HexNAc (N); Deamidated (N)
Tb927.10.14030	hypothetical protein, conserved	859.067	2574.18	3	2574.18	-0.0028	21.49	0.0096	R.LMVSTYNSSHHYVVSSGYQGR.W	18O	0.000000200000000000000.0	HexNAc (N)
Tb11.v5.0985	variant surface glycoprotein (VSG)-related, putative	953.42	1904.83	2	1904.82	0.0093	21.48	0.0097	R.NTTATTSDMTNNTK.R	18O	0.20000000002000.0	HexNAc (N); HexNAc (N)
Tb927.3.2870	hypothetical protein, conserved	771.678	2312.01	3	2312.01	0.0024	21.41	0.033	R.EGGMHQNVSMSDYGIFPGDIR.D	18O	0.000000100000000000000.0	Deamidated (N)
Tb927.8.4890	endoplasmic reticulum oxidoreductin, putative,pol-associated gene 1	1253.59	2505.16	2	2505.16	0.0014	21.33	0.01	R.SLGVLNNPNISFYPNCGMFR.R	18O	0.00000000200000000000.0	HexNAc (N)
Tb927.10.8230	protein disulfide isomerase,bloodstream- specific protein 2 precursor	1132.51	3394.52	3	3394.52	-0.0005	21.3	0.01	K.AANETIDNALMGEVDCHSQPELAANFSIR.G	18O	0.00200000003000000000000010000.0	HexNAc (N); Oxidation (M); Deamidated (N)
Tb927.7.380	hypothetical protein, conserved	560.785	1119.56	2	1119.57	-0.0097	21.28	0.01	K.ALAAANVSDASK.A	18O	0.000001000000.0	Deamidated (N)
Tb927.11.13130	membrane-bound acid phosphatase 1 precursor (MBAP1)	986.697	3942.76	4	3942.76	-0.0002	21.06	0.032	R.EHYNNASSVPFFPSTSYNLSVSHTESTYVNR.T	18O	0.0000200000000000010000000000000.0	HexNAc (N); Deamidated (N)
Tb05.5K5.210	hypothetical protein,BAC from homologous region on chr5	892.089	2673.24	3	2673.24	0.0038	21.06	0.011	R.RVDTVAGQFGVEGETNGYPNTTR.L	18O	0.00000000000000000002000.0	HexNAc (N)
Tb11.v5.0153	BarP protein, putative	868.922	1735.83	2	1735.83	-0.0009	21.01	0.097	R.NATVASQSGAIAEMEVR.K	18O	0.10000000000000000.0	Deamidated (N)
Tb05.5K5.210	hypothetical protein,BAC from homologous region on chr5	1157.53	2313.04	2	2313.04	0.0011	138.12	1.7e-13	R.VDTVAGQFGVEGETNGYPNTTR.L	16O	0.0000000000000000001000.0	Deamidated (N)
Tb927.5.630	acidic phosphatase, putative	967.771	2900.29	3	2900.29	-0.0025	126.14	3.4e-12	K.ENYEELNVSLSTLEENGHHIENATR.E	16O	0.0000001000000000000001000.0	Deamidated (N); Deamidated (N)
Tb927.10.5680	procyclin-associated gene 1 (PAG1) protein, putative	1010.43	2018.84	2	2018.85	-0.0107	121.48	3.3e-12	R.VYSAGTGNFCIGDEGNETK.R	16O	0.0000000000000001000.0	Deamidated (N)
Tb927.7.170	expression site-associated gene (ESAG) protein, putative,expression site-associated gene 9 (ESAG9) protein, putative	848.363	1694.71	2	1694.71	-0.0012	119.57	6.2e-12	R.NLSEQESAENSTQEK.K	16O	0.100000000100000.0	Deamidated (N); Deamidated (N)
Tb05.5K5.210	hypothetical protein,BAC from homologous region on chr5	1157.04	2312.06	2	2312.06	0.0015	118.32	2.3e-11	R.VDTVAGQFGVEGETNGYPNTTR.L	16O	0.0000000000000000001000.0	Deamidated (N)
Tb927.2.1600	hypothetical protein	1041.49	2080.96	2	2080.96	-0.0011	116.18	1.3e-11	K.LKEEITCDATVESGANSTR.G	16O	0.0000000000000001000.0	Deamidated (N)
Tb927.8.3540	hypothetical protein, conserved	744.879	1487.74	2	1487.75	-0.0037	113.88	6.6e-11	R.VEIELNGTGLDATR.D	16O	0.00000100000000.0	Deamidated (N)
Tb927.10.5710	hypothetical protein, conserved	828.856	1655.7	2	1655.7	0.003	111.23	5.3e-11	R.FFGNGSQEEPASEEK.K	16O	0.000100000000000.0	Deamidated (N)
Tb927.5.1810	lysosomal/endosomal membrane protein p67 (p67)	1197.56	3589.67	3	3589.67	-0.0051	109.83	1.3e-10	K.DMTSVLNTTGYWASYNRPYFPNVYNLSGTLK.M	16O	0.0300000000000000000000001000000.0	Oxidation (M); Deamidated (N)
Tb927.9.11480	hypothetical protein, conserved	1004	2005.99	2	2006	-0.0022	108.77	6.3e-11	R.AILAANNYTVNQTDLLDR.G	16O	0.000000100000000000.0	Deamidated (N)
Tb927.5.1810	lysosomal/endosomal membrane protein p67 (p67)	1040.93	2079.85	2	2079.85	-0.0013	108.57	5.6e-11	K.MQEEYGDFYSYKNYSR.A	16O	0.0000000000001000.0	Deamidated (N)
Tb927.10.5680	procyclin-associated gene 1 (PAG1) protein, putative	1088.48	2174.95	2	2174.95	0.0008	103.79	2.9e-10	R.VYSAGTGNFCIGDEGNETKR.T	16O	0.00000000000000010000.0	Deamidated (N)
Tb927.6.440	haptoglobin-hemoglobin receptor (HpHbR)	952.99	1903.96	2	1903.96	0.001	103.77	4.9e-10	R.ENLALFNNETQAVLTAR.D	16O	0.00000001000000000.0	Deamidated (N)
Tb11.v5.0469	beta tubulin, putative	1032.47	2062.93	2	2062.93	-0.0013	103.63	4.6e-10	K.MAVTFIGNNTCIQEMFR.R	16O	0.30000000000000300.0	Oxidation (M); Oxidation (M)
Tb927.9.15650	hypothetical protein	951.518	1901.02	2	1901.02	-0.0002	103.31	2.8e-10	K.SLNTVNNTVQNIITTIR.N	16O	0.00000100000000000.0	Deamidated (N)
Tb09.v4.0065	expression site-associated gene 1 (ESAG 1), putative,chrIX additional, unordered contigs	689.354	1376.69	2	1376.69	-0.0009	101.97	1.1e-09	K.VGGLFAEVNESVR.A	16O	0.0000000010000.0	Deamidated (N)
Tb927.5.630	acidic phosphatase, putative	1035.14	3102.39	3	3102.39	-0.0007	101.95	2.8e-10	K.ENYEELNVSLSTLEENGHHIENATR.E	16O	0.0000001000000000000002000.0	Deamidated (N); HexNAc (N)
Tb927.10.5690	procyclin-associated gene 2 (PAG2) protein, putative	1089.48	2176.95	2	2176.95	-0.0006	99.8	6.4e-10	R.LDEMVNVFAQSYGNESETK.T	16O	0.0003000000000100000.0	Oxidation (M); Deamidated (N)
Tb927.1.4900	expression site-associated gene 11 (ESAG11) protein, putative	922.009	1842	2	1842	0.0043	99.31	8.2e-10	R.VSYHVVNASLSIGQVLR.D	16O	0.00000010000000000.0	Deamidated (N)
Tb05.5K5.210	hypothetical protein,BAC from homologous region on chr5	1100.51	2199.01	2	2199.01	-0.0039	98.33	1.2e-09	R.VDPNTWETNYTVFVQQTR.F	16O	0.000000001000000000.0	Deamidated (N)
Tb09.v4.0065	expression site-associated gene 1 (ESAG 1), putative,chrIX additional, unordered contigs	739.878	1477.74	2	1477.74	-0.0003	97.86	3.1e-09	K.LLVNEEVYANASR.I	16O	0.0000000001000.0	Deamidated (N)
Tb927.5.1810	lysosomal/endosomal membrane protein p67 (p67)	721.861	1441.71	2	1441.71	-0.0024	97.51	2.3e-09	K.YAAIVNVSNTFNK.T	16O	0.0000010000000.0	Deamidated (N)
Tb09.v4.0065	expression site-associated gene 1 (ESAG 1), putative,chrIX additional, unordered contigs	803.925	1605.84	2	1605.84	-0.0009	96.39	2.5e-09	R.KLLVNEEVYANASR.I	16O	0.00000000001000.0	Deamidated (N)
Tb927.5.1810	lysosomal/endosomal membrane protein p67 (p67)	1048.93	2095.84	2	2095.85	-0.003	96.09	8.9e-10	K.MQEEYGDFYSYKNYSR.A	16O	0.3000000000001000.0	Oxidation (M); Deamidated (N)
Tb927.5.630	acidic phosphatase, putative	1048.41	2094.8	2	2094.81	-0.0027	93.88	4.5e-10	K.APSQHCDTDVYNNESDGGK.Y	16O	0.0000000000001000000.0	Deamidated (N)
Tb927.11.8260	carbonic anhydrase-like protein	1010.96	2019.9	2	2019.89	0.0091	92.97	2.2e-09	K.GNLSGADVGANQTEEEKDGK.Q	16O	0.01000000001000000000.0	Deamidated (N); Deamidated (N)
Tb05.5K5.210	hypothetical protein,BAC from homologous region on chr5	1258.58	2515.14	2	2515.14	0.0025	92.32	2.7e-09	R.VDTVAGQFGVEGETNGYPNTTR.L	16O	0.0000000000000000002000.0	HexNAc (N)
Tb927.9.15650	hypothetical protein	772.41	1542.81	2	1542.8	0.0023	92.04	6.9e-09	R.DNATAAAVALQAIWK.T	16O	0.010000000000000.0	Deamidated (N)
Tb927.1.5100	expression site-associated gene 2 (ESAG2) protein, putative	745.347	1488.68	2	1488.68	0.0013	90.72	9.2e-09	K.YNYTEAWDVISK.A	16O	0.010000000000.0	Deamidated (N)
Tb927.11.4070	hypothetical protein	960.438	1918.86	2	1918.86	-0.003	90.46	1.3e-08	K.GKPEESPATETSDNVTEK.T	16O	0.000000000000010000.0	Deamidated (N)
Tb927.5.620	hypothetical protein	1163.56	2325.11	2	2325.11	-0.0048	89.37	1.3e-08	R.DVLTNISEETTDYLVEEVQK.M	16O	0.00001000000000000000.0	Deamidated (N)
Tb05.5K5.210	hypothetical protein,BAC from homologous region on chr5	872.454	1742.89	2	1742.88	0.0099	89.32	1.6e-08	K.QLSAANLTDFAHNLVK.D	16O	0.1000010000000000.0	Deamidated (N); Deamidated (N)
Tb11.v5.0985	variant surface glycoprotein (VSG)-related, putative	811.864	1621.71	2	1621.71	0.0036	88.86	1.6e-08	R.GTDEDNASGIEWLSK.L	16O	0.000001000000000.0	Deamidated (N)
Tb05.5K5.210	hypothetical protein,BAC from homologous region on chr5	824.053	2469.14	3	2469.14	-0.0024	88.4	7e-09	R.RVDTVAGQFGVEGETNGYPNTTR.L	16O	0.00000000000000000001000.0	Deamidated (N)
Tb05.5K5.210	hypothetical protein,BAC from homologous region on chr5	925.955	1849.89	2	1849.9	-0.0011	87.03	2.9e-08	R.RGSGNHTIIYFVDDQK.D	16O	0.0000100000000000.0	Deamidated (N)
Tb11.v5.0216	hypothetical protein, conserved	1069.04	2136.06	2	2136.06	0.0026	85.21	1.5e-08	K.WISTLMVEAGANWTTSKPK.K	16O	0.0000030000010000000.0	Oxidation (M); Deamidated (N)
Tb927.3.3580	lipophosphoglycan biosynthetic protein, putative (LPG3)	1329.59	2657.16	2	2657.16	-0.0027	84.49	1.5e-08	R.MKEQGNVSEEVNAEVNTTNSTSGSK.K	16O	0.3000000000000001001000000.0	Oxidation (M); Deamidated (N); Deamidated (N)
Tb927.5.630	acidic phosphatase, putative	892.886	1783.76	2	1783.76	0.001	84.34	2.7e-08	K.ELKEFCEEAENETR.D	16O	0.00000000001000.0	Deamidated (N)
Tb05.5K5.210	hypothetical protein,BAC from homologous region on chr5	552.799	1103.58	2	1103.58	0.0005	83.23	7.3e-08	K.ANVTLNTSGVK.A	16O	0.01000000000.0	Deamidated (N)
Tb927.10.8230	protein disulfide isomerase,bloodstream- specific protein 2 precursor	949.374	1896.73	2	1896.73	-0.0019	81.58	8.7e-09	R.SNESNDSNESNVDKQDL.-	16O	0.01001001000000000.0	Deamidated (N); Deamidated (N); Deamidated (N)
Tb927.5.630	acidic phosphatase, putative	967.447	2899.32	3	2899.31	0.0089	80.31	4.8e-08	K.ENYEELNVSLSTLEENGHHIENATR.E	16O	0.0000001000000000000000000.0	Deamidated (N)
Tb927.6.4260	hypothetical protein, conserved	654.827	1307.64	2	1307.64	-0.0006	79.08	2.1e-07	R.DVSNSTVVIAMR.D	16O	0.000100000030.0	Deamidated (N); Oxidation (M)
Tb927.1.5100	expression site-associated gene 2 (ESAG2) protein, putative	676.312	1350.61	2	1350.61	-0.0001	78.61	1.9e-07	R.NENKTLEQAMR.G	16O	0.00100000030.0	Deamidated (N); Oxidation (M)
Tb927.9.15650	hypothetical protein	948.134	2841.38	3	2841.38	-0.0024	78.36	2.3e-07	R.AMLDAETSHNTTLIIEAAANIEAQSAR.D	16O	0.000000000100000000000000000.0	Deamidated (N)
Tb927.5.630	acidic phosphatase, putative	999.912	1997.81	2	1997.81	-0.0003	76.06	8.5e-08	K.CGAAAENSSSPCTVSEGWK.E	16O	0.0000001000000000000.0	Deamidated (N)
Tb927.11.14600	procyclin-associated gene 2-like protein, putative	765.398	1528.78	2	1528.78	-0.0041	75.88	2.4e-07	R.EQGLNLTASAGIAAGR.L	16O	0.0000100000000000.0	Deamidated (N)
Tb927.10.8230	protein disulfide isomerase,bloodstream- specific protein 2 precursor	704.868	1407.72	2	1407.72	-0.0024	74.75	2.7e-07	K.LTKENFNETIAK.S	16O	0.000000100000.0	Deamidated (N)
Tb927.3.3580	lipophosphoglycan biosynthetic protein, putative (LPG3)	766.401	1530.79	2	1530.79	-0.0021	72.78	8.1e-07	R.ELISNGSDALDKIR.M	16O	0.00001000000000.0	Deamidated (N)
Tb05.5K5.210	hypothetical protein,BAC from homologous region on chr5	627.305	1252.6	2	1252.59	0.0015	71.72	1e-06	R.FDNTTEEKLR.S	16O	0.0010000000.0	Deamidated (N)
Tb927.8.3540	hypothetical protein, conserved	605.308	1208.6	2	1208.6	-0.0014	70.58	1.1e-06	R.VGEVSLNSTFR.G	16O	0.00000010000.0	Deamidated (N)
Tb927.1.5100	expression site-associated gene 2 (ESAG2) protein, putative	668.315	1334.62	2	1334.61	0.0019	70.52	1.4e-06	R.NENKTLEQAMR.G	16O	0.00100000000.0	Deamidated (N)
Tb05.5K5.210	hypothetical protein,BAC from homologous region on chr5	1258.08	2514.15	2	2514.15	0.0001	69.59	3e-07	R.VDTVAGQFGVEGETNGYPNTTR.L	16O	0.0000000000000000002000.0	HexNAc (N)
Tb927.3.3580	lipophosphoglycan biosynthetic protein, putative (LPG3)	631.808	1261.6	2	1261.6	-0.0022	68.62	1e-06	R.ELISNGSDALDK.I	16O	0.000010000000.0	Deamidated (N)
Tb927.5.630	acidic phosphatase, putative	968.105	2901.29	3	2901.28	0.0147	68.4	1.3e-06	K.ENYEELNVSLSTLEENGHHIENATR.E	16O	0.0000001000000000000001000.0	Deamidated (N); Deamidated (N)
Tb927.7.7520	receptor-type adenylate cyclase GRESAG 4, putative	885.435	1768.86	2	1768.85	0.0041	68.23	4e-07	K.VYDPITAGFNASLTNGK.S	16O	0.00000000010000000.0	Deamidated (N)
Tb927.10.5690	procyclin-associated gene 2 (PAG2) protein, putative	1128.58	2255.15	2	2255.14	0.0017	68.06	1.3e-06	K.SHNLTENIIWGDGILGVSK.N	16O	0.0020000000000000000.0	HexNAc (N)
Tb927.9.15650	hypothetical protein	953.465	2857.37	3	2857.38	-0.0023	67.93	1.7e-06	R.AMLDAETSHNTTLIIEAAANIEAQSAR.D	16O	0.030000000100000000000000000.0	Oxidation (M); Deamidated (N)
Tb927.9.9860	hypothetical protein, conserved	706.314	1410.61	2	1410.61	0.0022	67.17	1.8e-06	K.NTTNTTSGSDDAVK.G	16O	0.00010000000000.0	Deamidated (N)
Tb927.10.8230	protein disulfide isomerase,bloodstream- specific protein 2 precursor	1131.84	3392.51	3	3392.51	-0.0013	67.02	6.7e-07	K.AANETIDNALMGEVDCHSQPELAANFSIR.G	16O	0.00000000003000000000000020000.0	Oxidation (M); HexNAc (N)
Tb05.5K5.210	hypothetical protein,BAC from homologous region on chr5	891.09	2670.25	3	2670.25	-0.0037	66.92	7.4e-07	R.RVDTVAGQFGVEGETNGYPNTTR.L	16O	0.00000000000000000002000.0	HexNAc (N)
Tb927.11.14620	expression site-associated gene 2 (ESAG2) protein, putative	939.477	1876.94	2	1876.93	0.0091	66.83	5.4e-07	K.DVVTPENISTEIVAFNK.M	16O	0.00000010000000000.0	Deamidated (N)
Tb927.7.6670	hypothetical protein, conserved	753.913	1505.81	2	1505.81	0.0017	66.63	5.7e-07	R.VPTIFINVSGTR.F	16O	0.000000200000.0	HexNAc (N)
Tb927.10.1040	serine carboxypeptidase III precursor, putative,serine carboxypeptidase (CBP1) precursor, putative,serine peptidase, Clan SC, Family S10 (CBP1)	850.412	1698.81	2	1698.81	-0.0009	66.22	3.4e-06	K.NFNYTISGLLEDGVR.V	16O	0.001000000000000.0	Deamidated (N)
Tb927.5.630	acidic phosphatase, putative	779.662	2335.96	3	2335.96	0.003	66.1	1.1e-06	K.NKAPSQHCDTDVYNNESDGGK.Y	16O	0.000000000000001000000.0	Deamidated (N)
Tb927.10.9570	paraflagellar rod component, putative (PFC14)	1076.51	2151.01	2	2151.02	-0.0077	66.08	6.4e-07	K.MNDSQLDTLISAMELSPVR.I	16O	0.3000000000003000000.0	Oxidation (M); Oxidation (M)
Tb927.3.1470	variant surface glycoprotein (VSG)-related, putative	1006.2	3015.57	3	3015.58	-0.0088	65.37	7.4e-07	K.LASEGKPTLGGLKPESVNESVNTILYGNK.G	16O	0.00000000000000000100000000000.0	Deamidated (N)
Tb927.3.3580	lipophosphoglycan biosynthetic protein, putative (LPG3)	954.415	2860.22	3	2860.24	-0.016	64.5	9.1e-07	R.MKEQGNVSEEVNAEVNTTNSTSGSK.K	16O	0.3000010000000001002000000.0	Oxidation (M); Deamidated (N); Deamidated (N); HexNAc (N)
Tb11.v5.0469	beta tubulin, putative	863.43	1724.84	2	1724.84	0.0038	64.46	1.9e-06	K.NSSYFIEWIPNNIK.S	16O	0.10000000000000.0	Deamidated (N)
Tb05.5K5.210	hypothetical protein,BAC from homologous region on chr5	645.356	1288.7	2	1288.7	-0.0013	63.57	4.1e-06	R.GKANVTLNTSGVK.A	16O	0.0001000000000.0	Deamidated (N)
Tb927.4.1230	hypothetical protein	1186.05	2370.09	2	2370.09	-0.0024	63.2	1.2e-06	K.FCFDSSGNLNAAVFIEHNISK.E	16O	0.000000000000000001000.0	Deamidated (N)
Tb927.7.7520	receptor-type adenylate cyclase GRESAG 4, putative	666.314	1330.61	2	1330.62	-0.0024	62.92	5.9e-06	R.EFHNVVQNESK.W	16O	0.00000001000.0	Deamidated (N)
Tb11.v5.0826	expression site-associated gene (ESAG) protein, putative	651.828	1301.64	2	1301.65	-0.0117	62.92	6.4e-06	K.VMENLTIPEQK.V	16O	0.00010000000.0	Deamidated (N)
Tb927.10.5690	procyclin-associated gene 2 (PAG2) protein, putative	685.357	2053.05	3	2053.05	0.0004	61.61	1.7e-06	K.SHNLTENIIWGDGILGVSK.N	16O	0.0010000000000000000.0	Deamidated (N)
Tb927.5.630	acidic phosphatase, putative	1034.81	3101.4	3	3101.41	-0.004	60.07	5.8e-06	K.ENYEELNVSLSTLEENGHHIENATR.E	16O	0.0000000000000000000001000.0	Deamidated (N)
Tb927.4.1230	hypothetical protein	693.573	2770.26	4	2770.27	-0.0018	59.96	9.7e-06	K.FCFDSSGNLNAAVFIEHNISKENR.S	16O	0.000000000000000001000000.0	Deamidated (N)
Tb927.7.5710	hypothetical protein, conserved	1059.48	2116.95	2	2116.95	-0.0092	59.91	2.4e-06	R.YSNGSAAAIDIFASADDAR.G	16O	0.0020000000000000000.0	HexNAc (N)
Tb11.v5.0741	hypothetical protein, conserved	718.872	1435.73	2	1435.73	-0.0007	59.75	1.4e-05	R.NGTVGVDAFLTSVR.E	16O	0.10000000000000.0	Deamidated (N)
Tb927.9.5750	unspecified product (TRYP1)	751.038	2250.09	3	2250.09	0.0042	59.74	7.4e-06	K.LNHPAPHFNEVALMPNGTFK.K	16O	0.00000000000003010000.0	Oxidation (M); Deamidated (N)
Tb927.10.2470	hypothetical protein, conserved	705.867	1409.72	2	1409.72	0.0009	59.65	7.1e-06	K.TTAEFPLNFTIR.I	16O	0.000000010000.0	Deamidated (N)
Tb927.3.3580	lipophosphoglycan biosynthetic protein, putative (LPG3)	954.092	2859.26	3	2859.26	-0.001	59.19	2.8e-06	R.MKEQGNVSEEVNAEVNTTNSTSGSK.K	16O	0.3000000000000001002000000.0	Oxidation (M); Deamidated (N); HexNAc (N)
Tb05.5K5.210	hypothetical protein,BAC from homologous region on chr5	872.45	1742.89	2	1742.88	0.002	59.13	1.6e-05	K.QLSAANLTDFAHNLVK.D	16O	0.1000000000000000.0	Deamidated (N)
Tb927.5.630	acidic phosphatase, putative	847.025	2538.05	3	2538.06	-0.0032	58.93	3.6e-06	K.NKAPSQHCDTDVYNNESDGGK.Y	16O	0.000000000000002000000.0	HexNAc (N)
Tb927.5.1810	lysosomal/endosomal membrane protein p67 (p67)	1149.98	2297.94	2	2297.94	-0.0054	58.45	5.8e-06	K.MQEEYGDFYSYKNYSR.A	16O	0.3000000000002000.0	Oxidation (M); HexNAc (N)
Tb11.v5.0469	beta tubulin, putative	1016.97	2031.93	2	2031.92	0.0128	58.35	3.5e-06	K.MAVTFIGNNTCIQEMFR.R	16O	0.00000001000000000.0	Deamidated (N)
Tb927.10.8230	protein disulfide isomerase,bloodstream- specific protein 2 precursor	1131.84	3392.51	3	3392.51	-0.0071	56.48	5.3e-06	K.AANETIDNALMGEVDCHSQPELAANFSIR.G	16O	0.00100000003000000000000020000.0	Deamidated (N); Oxidation (M); HexNAc (N)
Tb927.1.4900	expression site-associated gene 11 (ESAG11) protein, putative	1153.14	3456.39	3	3456.4	-0.0049	56.3	6.8e-06	K.TASSGNGCGSGSGSGSDGKHELAEAPEECNMSVTK.D	16O	0.00000000000000000000000000000100000.0	Deamidated (N)
Tb927.7.6460	FG-GAP repeat protein, putative,intergrin alpha chain protein, putative	768.349	1534.68	2	1534.68	-0.0006	56.17	7.4e-06	R.FAPTNASTTAHTCR.S	16O	0.00001000000000.0	Deamidated (N)
Tb927.8.4060	flagellum-adhesion glycoprotein, putative	754.386	1506.76	2	1506.76	0.0011	56.01	8.6e-06	K.NTSWIAAVNLSK.T	16O	0.200000001000.0	HexNAc (N); Deamidated (N)
Tb927.5.630	acidic phosphatase, putative	731.352	1460.69	2	1460.69	0.0007	56	3.5e-05	K.AEDNVTHLKDYR.K	16O	0.000100000000.0	Deamidated (N)
Tb927.5.1810	lysosomal/endosomal membrane protein p67 (p67)	1141.98	2281.94	2	2281.95	-0.0027	55.15	1.2e-05	K.MQEEYGDFYSYKNYSR.A	16O	0.0000000000002000.0	HexNAc (N)
Tb927.7.7520	receptor-type adenylate cyclase GRESAG 4, putative	986.48	1970.95	2	1970.95	-0.0014	54.73	1.5e-05	K.VYDPITAGFNASLTNGK.S	16O	0.00000000020000000.0	HexNAc (N)
Tb927.9.15650	hypothetical protein	1052.57	2103.12	2	2103.12	0.0062	53.98	9.9e-06	K.SLNTVNNTVQNIITTIR.N	16O	0.00000200000000000.0	HexNAc (N)
Tb05.5K5.210	hypothetical protein,BAC from homologous region on chr5	581.641	1741.9	3	1741.9	0.0004	53.37	1.2e-05	K.QLSAANLTDFAHNLVK.D	16O	0.1000000000000000.0	Deamidated (N)
Tb927.8.8030	hypothetical protein, conserved	728.856	1455.7	2	1455.7	0.0021	52.96	2.2e-05	R.ATLHDQNGTELTR.W	16O	0.0000001000000.0	Deamidated (N)
Tb11.v5.0216	hypothetical protein, conserved	983.759	2948.25	3	2948.26	-0.0051	52.85	1.5e-05	K.VVNCSTAGEPPCTPLDQWGTHYNDTK.S	16O	0.00100000000000000000000000.0	Deamidated (N)
Tb11.v5.0216	hypothetical protein, conserved	1051.12	3150.35	3	3150.35	-0.0022	52.84	3.5e-05	K.VVNCSTAGEPPCTPLDQWGTHYNDTK.S	16O	0.00100000000000000000002000.0	Deamidated (N); HexNAc (N)
Tb927.10.1040	serine carboxypeptidase III precursor, putative,serine carboxypeptidase (CBP1) precursor, putative,serine peptidase, Clan SC, Family S10 (CBP1)	1126.45	2250.89	2	2250.89	0.0079	52.8	1.4e-05	K.TCDGPLCYNTTGIDNFMNR.E	16O	0.0000000010000000000.0	Deamidated (N)
Tb927.7.7520	receptor-type adenylate cyclase GRESAG 4, putative	1037.98	2073.94	2	2073.94	0	52.71	2.1e-05	K.NVSYGDDEYELAVELTTR.M	16O	0.100000000000000000.0	Deamidated (N)
Tb927.11.14600	procyclin-associated gene 2-like protein, putative	707.333	1412.65	2	1412.65	-0.002	52.46	1.3e-05	K.KDGNGTTGYVGSTR.G	16O	0.00010000000000.0	Deamidated (N)
Tb927.7.7520	receptor-type adenylate cyclase GRESAG 4, putative	622.316	1242.62	2	1242.61	0.0039	52.22	6.3e-05	K.NTLNLTEYFK.E	16O	0.0001000000.0	Deamidated (N)
Tb927.5.420	hypothetical protein	678.857	1355.7	2	1355.7	-0.0043	52.16	3.4e-05	K.KQHEIITNASSK.A	16O	0.000000010000.0	Deamidated (N)
Tb927.10.2880	calcium channel protein, putative	648.307	1294.6	2	1294.6	-0.0016	51.49	6.8e-05	R.HSATLNGHNTSR.M	16O	0.000000001000.0	Deamidated (N)
Tb927.4.1230	hypothetical protein	660.319	1318.62	2	1318.63	-0.0012	50.7	0.00014	R.NISEKENEDLK.T	16O	0.10000000000.0	Deamidated (N)
Tb927.2.3440	D-alanyl-glycyl endopeptidase-like protein,cysteine peptidase, Clan CA, family C51, putative	716.365	1430.72	2	1430.72	0.0006	49.5	0.00016	R.EKDNVTVQGWVR.Y	16O	0.000100000000.0	Deamidated (N)
Tb11.v5.0731	65 kDa invariant surface glycoprotein, putative	617.786	1233.56	2	1233.56	-0.0019	49.47	0.00013	R.RNNSQDVDTGK.A	16O	0.01000000000.0	Deamidated (N)
Tb927.1.5100	expression site-associated gene 2 (ESAG2) protein, putative	675.819	1349.62	2	1349.62	-0.0018	49.12	0.00023	R.NENKTLEQAMR.G	16O	0.00100000030.0	Deamidated (N); Oxidation (M)
Tb927.10.8230	protein disulfide isomerase,bloodstream- specific protein 2 precursor	1050.42	2098.83	2	2098.83	-0.0033	48.55	2.5e-05	R.SNESNDSNESNVDKQDL.-	16O	0.02001000000000000.0	HexNAc (N); Deamidated (N)
Tb927.5.1810	lysosomal/endosomal membrane protein p67 (p67)	1152.6	3454.79	3	3454.79	0.0031	48.27	3e-05	R.LAVMETTNVIHNATLLRNHVGSSSVATFLR.A	16O	0.000000000002000000000000000000.0	HexNAc (N)
Tb05.5K5.210	hypothetical protein,BAC from homologous region on chr5	872.454	1742.89	2	1742.88	0.0103	47.49	6.1e-05	K.QLSAANLTDFAHNLVK.D	16O	0.0000010000000000.0	Deamidated (N)
Tb927.1.2340	alpha tubulin	920.942	1839.87	2	1839.89	-0.0171	47.4	0.00012	R.AVCMIANSTAIAEVFAR.I	16O	0.00030010000000000.0	Oxidation (M); Deamidated (N)
Tb927.7.6460	FG-GAP repeat protein, putative,intergrin alpha chain protein, putative	430.703	859.392	2	859.392	-0.0007	47.21	0.0001	R.LDNASDPK.Q	16O	0.00100000.0	Deamidated (N)
Tb927.3.3580	lipophosphoglycan biosynthetic protein, putative (LPG3)	815.388	1628.76	2	1628.77	-0.0074	46.59	0.00011	K.SNGTLVSFQEYIDR.M	16O	0.01000000000000.0	Deamidated (N)
Tb927.5.630	acidic phosphatase, putative	779.992	2336.95	3	2336.95	0.0085	45.52	8.8e-05	K.NKAPSQHCDTDVYNNESDGGK.Y	16O	0.000000000000001000000.0	Deamidated (N)
Tb927.8.4060	flagellum-adhesion glycoprotein, putative	653.338	1304.66	2	1304.66	0.0009	45.31	0.00023	K.NTSWIAAVNLSK.T	16O	0.100000001000.0	Deamidated (N); Deamidated (N)
Tb927.5.1810	lysosomal/endosomal membrane protein p67 (p67)	924.452	1846.89	2	1846.88	0.0051	45.01	0.00025	K.YAAIVNVSNTFNK.T	16O	0.0000020000000.0	HexNAc (N)
Tb927.10.11300	paraflagellar rod component, putative (PFC16)	701.863	1401.71	2	1401.71	0.0008	44.75	0.00046	K.LNDVIPNATTTSR.S	16O	0.0000001000000.0	Deamidated (N)
Tb927.8.7270	hypothetical protein, conserved	689.373	2065.1	3	2065.1	0.0008	44.64	6.5e-05	R.KLNLSHIVHALEFGER.F	16O	0.0020000000000000.0	HexNAc (N)
Tb927.11.14620	expression site-associated gene 2 (ESAG2) protein, putative	674.297	1346.58	2	1346.58	-0.002	44.28	0.0003	K.MFRNETEFEK.F	16O	0.3001000000.0	Oxidation (M); Deamidated (N)
Tb05.5K5.210	hypothetical protein,BAC from homologous region on chr5	962.495	2884.46	3	2884.47	-0.0098	44.04	7.8e-05	R.ALNFSLIYADKPITFGSDVAENVTAVK.L	16O	0.001000000000000000000100000.0	Deamidated (N); Deamidated (N)
Tb927.10.5710	hypothetical protein, conserved	929.902	1857.79	2	1857.79	-0.0015	43.68	0.00012	R.FFGNGSQEEPASEEK.K	16O	0.000200000000000.0	HexNAc (N)
Tb927.2.5280	trans-sialidase, putative	662.314	1322.61	2	1322.61	-0.0016	43.63	0.00057	R.NDTLDFHAVYK.H	16O	0.10000000000.0	Deamidated (N)
Tb927.9.11480	hypothetical protein, conserved	691.89	1381.77	2	1381.77	-0.0024	43.4	8.5e-05	R.KAHLGINVTAR.T	16O	0.00000020000.0	HexNAc (N)
Tb927.4.2450	thioredoxin, putative	870.84	2609.5	3	2609.5	-0.0076	43.21	4.8e-05	K.LPAIVVLNTTAGEVKPVIYPGKK.V	16O	0.00000002000000000000000.0	HexNAc (N)
Tb927.11.4200	lectin, putative,mannose-specific lectin, putative	583.315	1164.62	2	1164.61	0.0011	43.1	0.00048	R.LQYKNETLR.V	16O	0.000010000.0	Deamidated (N)
Tb927.10.2470	hypothetical protein, conserved	806.915	1611.82	2	1611.81	0.001	42.97	0.0001	K.TTAEFPLNFTIR.I	16O	0.000000020000.0	HexNAc (N)
Tb927.11.14620	expression site-associated gene 2 (ESAG2) protein, putative	666.3	1330.59	2	1330.59	-0.0011	42.53	0.00042	K.MFRNETEFEK.F	16O	0.0001000000.0	Deamidated (N)
Tb927.4.1230	hypothetical protein	1056.5	2110.99	2	2110.98	0.0028	42.53	0.0001	R.SFLLEQLNCSKENQGDTK.R	16O	0.000000010000000000.0	Deamidated (N)
Tb05.5K5.210	hypothetical protein,BAC from homologous region on chr5	714.321	2139.94	3	2139.94	0.004	42.15	0.00058	R.SAITNRTETQNMEPPYDR.K	16O	0.000010000003000000.0	Deamidated (N); Oxidation (M)
Tb927.4.1230	hypothetical protein	1287.11	2572.2	2	2572.19	0.0077	41.76	0.00012	K.FCFDSSGNLNAAVFIEHNISK.E	16O	0.000000000000000002000.0	HexNAc (N)
Tb927.11.13520	hypothetical protein, conserved	828.4	1654.79	2	1654.8	-0.0095	41.54	0.00013	K.TNFSAWVNTVGTR.L	16O	0.0200000000000.0	HexNAc (N)
Tb927.9.15650	hypothetical protein	590.766	1179.52	2	1179.52	-0.0013	41.28	0.0003	K.IANDAMSNSTR.A	16O	0.00000001000.0	Deamidated (N)
Tb09.v4.0065	expression site-associated gene 1 (ESAG 1), putative,chrIX additional, unordered contigs	563.773	1125.53	2	1125.54	-0.0056	41.01	0.00085	R.LNESVCYLK.C	16O	0.010000000.0	Deamidated (N)
Tb927.5.420	hypothetical protein	727.859	1453.7	2	1453.7	-0.0005	40.24	0.00097	K.FIQNTSSALNR.T	16O	0.00010000000.0	Deamidated (N)
Tb927.10.16190	expression site-associated gene 4 (ESAG4) protein, putative,expression site-associated gene (ESAG) protein, putative,receptor-type adenylate cyclase	684.68	2051.02	3	2051.01	0.0062	39.74	0.0008	R.FFLHAFNTTIAEAANDLR.Y	16O	0.000000100000000000.0	Deamidated (N)
Tb927.9.11480	hypothetical protein, conserved	679.677	2036.01	3	2036.01	0.0009	39.66	0.00062	K.QVNAFENTTEGGHHLLLR.M	16O	0.000000100000000000.0	Deamidated (N)
Tb927.10.5690	procyclin-associated gene 2 (PAG2) protein, putative	1092.87	3275.59	3	3275.58	0.0103	39.03	0.00058	K.SHNLTENIIWGDGILGVSKNGNGTTGSK.G	16O	0.0020000000000000000002000000.0	HexNAc (N); HexNAc (N)
Tb11.v5.0216	hypothetical protein, conserved	1161.19	3480.56	3	3480.55	0.018	39.02	0.00031	K.KVVNCSTAGEPPCTPLDQWGTHYNDTK.S	16O	0.000200000000000000000002000.0	HexNAc (N); HexNAc (N)
Tb05.5K5.210	hypothetical protein,BAC from homologous region on chr5	654.338	1306.66	2	1306.66	-0.0008	38.5	0.001	K.ANVTLNTSGVK.A	16O	0.01000200000.0	Deamidated (N); HexNAc (N)
Tb927.4.1230	hypothetical protein	1157.55	2313.08	2	2313.08	0.001	37.53	0.00063	R.SFLLEQLNCSKENQGDTK.R	16O	0.000000020000000000.0	HexNAc (N)
Tb927.10.1040	serine carboxypeptidase III precursor, putative,serine carboxypeptidase (CBP1) precursor, putative,serine peptidase, Clan SC, Family S10 (CBP1)	693.987	2078.94	3	2078.94	0.0011	37.5	0.0025	R.SVSSNTSSMHFSFVQVYR.A	16O	0.000010003000000000.0	Deamidated (N); Oxidation (M)
Tb927.2.1920	expression site-associated gene (ESAG) protein, putative,expression site-associated gene 5 (ESAG5) protein, putative	803.414	1604.81	2	1604.81	0.0055	37.24	0.00083	R.MELSLAILPNASSSR.V	16O	0.300000000100000.0	Oxidation (M); Deamidated (N)
Tb927.9.9860	hypothetical protein, conserved	761.391	1520.77	2	1520.77	-0.0016	37.1	0.0018	K.LNHTNNSHIIR.I	16O	0.02000000000.0	HexNAc (N)
Tb927.1.860	hypothetical protein, conserved	519.284	1036.55	2	1036.56	-0.002	36.92	0.00087	R.IVSTFNISR.H	16O	0.000001000.0	Deamidated (N)
Tb05.5K5.210	hypothetical protein,BAC from homologous region on chr5	654.338	1306.66	2	1306.66	0.0008	36.28	0.0028	K.ANVTLNTSGVK.A	16O	0.02000100000.0	HexNAc (N); Deamidated (N)
Tb927.5.1810	lysosomal/endosomal membrane protein p67 (p67)	822.907	1643.8	2	1643.8	-0.0043	35.89	0.00048	K.YAAIVNVSNTFNK.T	16O	0.0000010000000.0	Deamidated (N)
Tb927.6.4320	hypothetical protein, conserved	553.776	1105.54	2	1105.54	-0.0038	35.81	0.004	K.LLSEWNTSR.G	16O	0.000001000.0	Deamidated (N)
Tb927.5.630	acidic phosphatase, putative	910.373	3637.46	4	3637.47	-0.0083	35.14	0.00046	K.APSQHCDTDVYNNESDGGKYTISCGTDNTHHR.G	16O	0.00000000000010000000000000000000.0	Deamidated (N)
Tb11.v5.0216	hypothetical protein, conserved	661.98	1982.92	3	1982.93	-0.0119	34.41	0.00059	K.GLQEQRNHSEIISEGER.V	16O	0.00000010000000000.0	Deamidated (N)
Tb927.11.18590	variant surface glycoprotein (VSG), putative	793.397	1584.78	2	1584.77	0.0059	34.22	0.0013	R.LQNSSGAKQLASHDK.Q	16O	0.001000000000000.0	Deamidated (N)
Tb927.6.4250	hypothetical protein, conserved	649.357	1296.7	2	1296.7	-0.0005	33.93	0.002	K.FLILNLSMK.Q	16O	0.000020030.0	HexNAc (N); Oxidation (M)
Tb927.8.7270	hypothetical protein, conserved	646.674	1937	3	1937	-0.001	33.77	0.00073	K.LNLSHIVHALEFGER.F	16O	0.020000000000000.0	HexNAc (N)
Tb927.7.7510	hypothetical protein	750.353	1498.69	2	1498.69	0.0007	33.69	0.001	K.QKEENHTLQTPSS.-	16O	0.0000100000000.0	Deamidated (N)
Tb927.5.420	hypothetical protein	727.368	1452.72	2	1452.72	0.0004	33.58	0.0019	K.FIQNTSSALNR.T	16O	0.00020000000.0	HexNAc (N)
Tb05.5K5.210	hypothetical protein,BAC from homologous region on chr5	653.846	1305.68	2	1305.68	0.0003	33.23	0.0061	K.ANVTLNTSGVK.A	16O	0.02000000000.0	HexNAc (N)
Tb927.3.1500	variant surface glycoprotein (VSG)-related, putative	832.47	1662.92	2	1662.92	0.0052	33.16	0.0016	K.VLSVAQIFQNITK.N	16O	0.0000000002000.0	HexNAc (N)
Tb927.4.2180	60S ribosomal protein L35a, putative	632.314	1262.61	2	1262.63	-0.0126	32.63	0.0065	K.FNGSSVPASAIGR.R	16O	0.0100000000000.0	Deamidated (N)
Tb05.5K5.210	hypothetical protein,BAC from homologous region on chr5	746.405	1490.79	2	1490.79	0.0006	32.61	0.0034	R.GKANVTLNTSGVK.A	16O	0.0002000000000.0	HexNAc (N)
Tb05.5K5.210	hypothetical protein,BAC from homologous region on chr5	751.708	2252.1	3	2252.1	0.0054	32.19	0.00096	R.GSGNHTIIYFVDDQKDIK.Y	16O	0.000200000000000000.0	HexNAc (N)
Tb927.5.1810	lysosomal/endosomal membrane protein p67 (p67)	823.406	1644.8	2	1644.79	0.0087	32.05	0.0018	K.YAAIVNVSNTFNK.T	16O	0.0000010000000.0	Deamidated (N)
Tb927.10.8230	protein disulfide isomerase,bloodstream- specific protein 2 precursor	1154.11	2306.21	2	2306.2	0.0104	31.77	0.001	R.SHMVVLWVNISKHPVWR.D	16O	0.00300000200000000.0	Oxidation (M); HexNAc (N)
Tb927.11.14610	procyclin-associated gene 4 (PAG4) protein, putative	887.899	1773.78	2	1773.79	-0.008	31.77	0.0026	K.MLTGNLSGFECAQK.K	16O	0.30002000000000.0	Oxidation (M); HexNAc (N)
Tb927.8.4060	flagellum-adhesion glycoprotein, putative	754.386	1506.76	2	1506.76	0.0016	31.53	0.0013	K.NTSWIAAVNLSK.T	16O	0.100000002000.0	Deamidated (N); HexNAc (N)
Tb927.3.3580	lipophosphoglycan biosynthetic protein, putative (LPG3)	954.091	2859.25	3	2859.26	-0.0048	30.85	0.0026	R.MKEQGNVSEEVNAEVNTTNSTSGSK.K	16O	0.3000000000000002001000000.0	Oxidation (M); HexNAc (N); Deamidated (N)
Tb927.5.1810	lysosomal/endosomal membrane protein p67 (p67)	706.043	2115.11	3	2115.09	0.0186	30.83	0.0013	R.LAVMETTNVIHNATLLR.N	16O	0.00030000000200000.0	Oxidation (M); HexNAc (N)
Tb927.6.440	haptoglobin-hemoglobin receptor (HpHbR)	588.814	1175.61	2	1175.61	-0.0009	30.73	0.011	K.LSNASVGAVR.D	16O	0.0020000000.0	HexNAc (N)
Tb927.11.18400	variant surface glycoprotein (VSG), pseudogene	345.19	688.366	2	688.362	0.0044	30.41	0.009	K.AANRTR.R	16O	0.001000.0	Deamidated (N)
Tb05.5K5.210	hypothetical protein,BAC from homologous region on chr5	781.359	2341.05	3	2341.05	0.0047	30.4	0.0022	R.SAITNRTETQNMEPPYDR.K	16O	0.000020000003000000.0	HexNAc (N); Oxidation (M)
Tb927.10.8230	protein disulfide isomerase,bloodstream- specific protein 2 precursor	1728.54	5182.58	3	5182.53	0.0497	30.3	0.0063	K.EFDATDLIVAELDATANYVNSSTFTVTAFPTVFFVPNGGKPVVFEGER.S	16O	0.000000000000000000010000000000000000000000000000.0	Deamidated (N)
Tb927.5.1810	lysosomal/endosomal membrane protein p67 (p67)	548.942	1643.81	3	1643.8	0.0009	30.23	0.0015	K.YAAIVNVSNTFNK.T	16O	0.0000020000000.0	HexNAc (N)
Tb927.10.11020	DNA mismatch repair protein, putative,MSH2 (MSH2)	473.253	944.492	2	944.493	-0.0006	30.19	0.015	R.ANITLQER.G	16O	0.01000000.0	Deamidated (N)
Tb11.v5.0984	hypothetical protein, conserved	734.333	1466.65	2	1466.65	-0.0019	30.14	0.0015	R.NYSHDAHPAPR.G	16O	0.20000000000.0	HexNAc (N)
Tb05.5K5.210	hypothetical protein,BAC from homologous region on chr5	824.058	2469.15	3	2469.14	0.01	29.42	0.028	R.RVDTVAGQFGVEGETNGYPNTTR.L	16O	0.00000000000000000001000.0	Deamidated (N)
Tb927.10.8230	protein disulfide isomerase,bloodstream- specific protein 2 precursor	764.408	2290.2	3	2290.2	-0.0017	29.29	0.0018	R.SHMVVLWVNISKHPVWR.D	16O	0.00000000200000000.0	HexNAc (N)
Tb927.7.6460	FG-GAP repeat protein, putative,intergrin alpha chain protein, putative	726.365	1450.71	2	1450.72	-0.0002	29.2	0.0078	R.QLNSTDVIGSSK.L	16O	0.002000000000.0	HexNAc (N)
Tb927.6.440	haptoglobin-hemoglobin receptor (HpHbR)	610.329	1218.64	2	1218.65	-0.0025	29.13	0.016	K.IIENITSAR.E	16O	0.000200000.0	HexNAc (N)
Tb927.5.3190	hypothetical protein, conserved	638.823	1275.63	2	1275.63	-0.0004	29.13	0.0041	R.ANTTPMLLMPR.K	16O	0.00000300300.0	Oxidation (M); Oxidation (M)
Tb927.10.8230	protein disulfide isomerase,bloodstream- specific protein 2 precursor	1050.42	2098.83	2	2098.83	-0.0016	29.07	0.0025	R.SNESNDSNESNVDKQDL.-	16O	0.01002001000000000.0	Deamidated (N); HexNAc (N); Deamidated (N)
Tb927.5.1810	lysosomal/endosomal membrane protein p67 (p67)	1259.6	3775.78	3	3775.77	0.0065	28.7	0.002	K.DMTSVLNTTGYWASYNRPYFPNVYNLSGTLK.M	16O	0.0000000000000000000000002000000.0	HexNAc (N)
Tb927.10.840	hypothetical protein, conserved	815.467	1628.92	2	1628.91	0.0058	28.68	0.0043	R.VVDVLPLFSINGTVR.Y	16O	0.000000000010000.0	Deamidated (N)
Tb927.9.6530	unspecified product	475.259	948.504	2	948.503	0.0007	28.59	0.016	K.VNATQFLR.E	16O	0.01000000.0	Deamidated (N)
Tb927.11.7170	seryl-tRNA synthetase	920.416	1838.82	2	1838.81	0.0061	28.53	0.019	K.EYCHMLNGTLCAITR.T	16O	0.000000100000000.0	Deamidated (N)
Tb927.9.15650	hypothetical protein	813.364	2437.07	3	2437.09	-0.0175	28.45	0.0021	R.LQANHTDCVYTPADQMLTSQK.L	16O	0.000100000000000300000.0	Deamidated (N); Oxidation (M)
Tb927.5.610	acidic phosphatase, putative	699.842	1397.67	2	1397.67	0.0023	28.25	0.02	K.STPYQNVTGTK.M	16O	0.00000200000.0	HexNAc (N)
Tb927.10.5710	hypothetical protein, conserved	890.396	1778.78	2	1778.78	-0.0034	27.9	0.0059	K.DGKENVTSPEEESR.G	16O	0.00002000000000.0	HexNAc (N)
Tb927.10.8230	protein disulfide isomerase,bloodstream- specific protein 2 precursor	831.433	1660.85	2	1660.85	-0.0015	27.6	0.0059	K.VSEKPANVTEEKK.S	16O	0.0000002000000.0	HexNAc (N)
Tb927.9.4500	heat shock protein, putative,HSP70-like protein	1040.84	3119.49	3	3119.48	0.0045	27.45	0.003	R.FPLNNTPAPSSTSQGGVNMNKEEALAAR.N	16O	0.0002000000000000003000000000.0	HexNAc (N); Oxidation (M)
Tb927.11.8260	carbonic anhydrase-like protein	674.303	2019.89	3	2019.89	-0.0001	27.32	0.022	K.GNLSGADVGANQTEEEKDGK.Q	16O	0.00000000001000000000.0	Deamidated (N)
Tb927.10.5400	hypothetical protein, conserved	801.385	1600.75	2	1600.76	-0.0034	27.12	0.0029	K.ATPVPQPSSNGSEK.K	16O	0.00000000020000.0	HexNAc (N)
Tb927.7.6460	FG-GAP repeat protein, putative,intergrin alpha chain protein, putative	1056.99	2111.96	2	2111.96	-0.0025	27.04	0.0029	K.NDTAPAFAFSSPTVTSINDR.K	16O	0.10000000000000000000.0	Deamidated (N)
Tb05.5K5.70	nucleolar RNA helicase II, putative,nucleolar RNA helicase Gu, putative,BAC from homologous region on chr5	686.814	1371.61	2	1371.62	-0.0021	26.89	0.003	R.VAEQNGSTPDEPK.H	16O	0.0000100000000.0	Deamidated (N)
Tb09.v4.0027	epression site associated gene (ESAG, pseudogene), putative,expression site-associated gene 3 (ESAG3), degenerate,chrIX additional, unordered contigs	895.105	2682.29	3	2682.27	0.0191	26.86	0.003	K.QNASDEDIIIHLNGSDVIVSDRNR.Y	16O	0.010000000000100000000000.0	Deamidated (N); Deamidated (N)
Tb927.7.7520	receptor-type adenylate cyclase GRESAG 4, putative	767.36	1532.71	2	1532.71	-0.0055	26.76	0.013	R.EFHNVVQNESK.W	16O	0.00000002000.0	HexNAc (N)
Tb927.5.1810	lysosomal/endosomal membrane protein p67 (p67)	1157.93	3470.78	3	3470.78	-0.0056	26.59	0.0032	R.LAVMETTNVIHNATLLRNHVGSSSVATFLR.A	16O	0.000300000002000000000000000000.0	Oxidation (M); HexNAc (N)
Tb927.11.14620	expression site-associated gene 2 (ESAG2) protein, putative	449.196	896.377	2	896.376	0.001	26.32	0.0081	R.NETEFEK.F	16O	0.1000000.0	Deamidated (N)
Tb927.11.8260	carbonic anhydrase-like protein	674.304	2019.89	3	2019.89	0.0024	26.17	0.0059	K.GNLSGADVGANQTEEEKDGK.Q	16O	0.01000000000000000000.0	Deamidated (N)
Tb927.4.240	retrotransposon hot spot protein (RHS, pseudogene), putative,retrotransposon hot spot protein 4 (RHS4), degenerate	502.78	1003.55	2	1003.55	-0.009	26.17	0.028	K.NLSVALGK.K	16O	0.20000000.0	HexNAc (N)
Tb927.6.4260	hypothetical protein, conserved	942.876	1883.74	2	1883.74	-0.0024	26.14	0.0055	K.IENTASGMMPGDETNSTP.-	16O	0.000000033000001000.0	Oxidation (M); Oxidation (M); Deamidated (N)
Tb927.3.1470	variant surface glycoprotein (VSG)-related, putative	555.954	1664.84	3	1664.84	0.0039	25.61	0.0088	K.HLEELAEKIPNDTR.T	16O	0.00000000001000.0	Deamidated (N)
Tb927.10.390	hypothetical protein, conserved	706.795	1411.57	2	1411.57	0	25.6	0.011	R.TQWPENMSEMK.E	16O	0.00000030030.0	Oxidation (M); Oxidation (M)
Tb927.8.5910	hypothetical protein	993.507	1985	2	1985	-0.0003	25.53	0.004	K.NTTTVIAASEFEADKIFK.N	16O	0.100000000000000000.0	Deamidated (N)
Tb927.8.4450	RNA-binding protein, putative (RBP11)	645.296	1288.58	2	1288.58	0.0025	25.4	0.024	K.QNGSSNANGVAGGR.K	16O	0.01000000000000.0	Deamidated (N)
Tb927.11.10730	SNF2 DNA repair protein, putative,ATP-dependent helicase, putative,SNF2 family helicase, putative	794.396	1586.78	2	1586.79	-0.0129	25.23	0.02	R.QEDLLREAENLTR.T	16O	0.0000000001000.0	Deamidated (N)
Tb927.9.9860	hypothetical protein, conserved	928.922	1855.83	2	1855.83	0.0002	25.21	0.0077	K.NKNTTNTTSGSDDAVK.G	16O	0.0020010000000000.0	HexNAc (N); Deamidated (N)
Tb927.10.5850	hypothetical protein, conserved	572.318	1142.62	2	1142.62	0.0039	25.18	0.034	K.QNLTPEAIKK.K	16O	0.0100000000.0	Deamidated (N)
Tb927.10.1040	serine carboxypeptidase III precursor, putative,serine carboxypeptidase (CBP1) precursor, putative,serine peptidase, Clan SC, Family S10 (CBP1)	794.001	2378.98	3	2378.98	0.0001	25.06	0.018	R.KTCDGPLCYNTTGIDNFMNR.E	16O	0.00000000010000000000.0	Deamidated (N)
Tb927.9.6060	2Fe-2S iron-sulfur cluster binding domain containing protein, putative	810.37	1618.72	2	1618.72	0.0062	24.96	0.0072	R.QQNSSASPDGNVGR.W	16O	0.00200000000000.0	HexNAc (N)
Tb927.10.8230	protein disulfide isomerase,bloodstream- specific protein 2 precursor	1173.11	2344.2	2	2344.21	-0.0074	24.95	0.0046	K.RPVGWAMVKPNETASIELK.E	16O	0.0000003000200000000.0	Oxidation (M); HexNAc (N)
Tb927.4.1230	hypothetical protein	761.368	1520.72	2	1520.72	0.0017	24.72	0.021	R.NISEKENEDLK.T	16O	0.20000000000.0	HexNAc (N)
Tb11.v5.0216	hypothetical protein, conserved	1118.49	3352.45	3	3352.45	-0.0048	24.71	0.0048	K.VVNCSTAGEPPCTPLDQWGTHYNDTK.S	16O	0.00200000000000000000002000.0	HexNAc (N); HexNAc (N)
Tb927.5.4880	variant surface glycoprotein (VSG, pseudogene), putative,variant surface glycoprotein, degenerate	482.576	1444.71	3	1444.72	-0.0138	24.67	0.024	R.RNYFNISVTK.S	16O	0.0000200000.0	HexNAc (N)
Tb927.11.2640	ras-like small GTPase, putative (TbNST)	502.772	1003.53	2	1003.53	0	24.63	0.048	K.VAQNLTR.T	16O	0.0002000.0	HexNAc (N)
Tb927.3.4530	hypothetical protein, conserved	497.26	992.505	2	992.496	0.0095	24.61	0.049	R.NLSSVAVMR.R	16O	0.100000030.0	Deamidated (N); Oxidation (M)
Tb927.11.6400	kinesin, putative	594.802	1187.59	2	1187.59	-0.0005	24.54	0.05	K.ARQSNGTPSLR.E	16O	0.00001000000.0	Deamidated (N)
Tb927.10.30	variant surface glycoprotein (VSG, pseudogene), putative	594.284	1186.55	2	1186.55	0.0078	24.48	0.033	R.VNETQENQPK.S	16O	0.0100000000.0	Deamidated (N)
Tb09.v4.0027	epression site associated gene (ESAG, pseudogene), putative,expression site-associated gene 3 (ESAG3), degenerate,chrIX additional, unordered contigs	804.724	2411.15	3	2411.15	0.0042	24.31	0.0052	K.QNASDEDIIIHLNGSDVIVSDR.N	16O	0.0100000000001000000000.0	Deamidated (N); Deamidated (N)
Tb927.8.650	cation-transporting ATPase, putative	462.724	923.434	2	923.435	-0.0009	24.29	0.041	R.KNNSGFEK.Q	16O	0.01000000.0	Deamidated (N)
Tb927.10.710	hypothetical protein, conserved	674.348	1346.68	2	1346.68	-0.001	24.16	0.031	R.AINNSVVHYK.G	16O	0.0020000000.0	HexNAc (N)
Tb927.7.2190	hypothetical protein, conserved	1161.61	3481.81	3	3481.81	0.0021	24.06	0.0055	R.QNSTVLLVSASVAPAHTPNQILQNFSAIR.H	16O	0.02000000000000000000000200000.0	HexNAc (N); HexNAc (N)
Tb11.v5.0897	hypothetical protein, conserved	595.825	1189.64	2	1189.63	0.006	24.01	0.044	K.NVTRDVASSIK.E	16O	0.10000000000.0	Deamidated (N)
Tb927.6.5320	variant surface glycoprotein (VSG, pseudogene), putative,variant surface glycoprotein, frameshift	548.297	1094.58	2	1094.57	0.0072	23.96	0.032	K.PQQTLKHNK.S	16O	0.010000000.0	Deamidated (N)
Tb927.5.420	hypothetical protein	445.235	888.456	2	888.455	0.0007	23.94	0.058	K.NATVGDAIK.R	16O	0.100000000.0	Deamidated (N)
Tb11.v5.0216	hypothetical protein, conserved	820.62	3278.45	4	3278.45	0.0005	23.7	0.053	K.KVVNCSTAGEPPCTPLDQWGTHYNDTK.S	16O	0.000200000000000000000000000.0	HexNAc (N)
Tb927.10.9510	hypothetical protein	690.8	1379.59	2	1379.59	-0.0012	23.26	0.037	R.DACNISTPNGK.E	16O	0.00020000000.0	HexNAc (N)
Tb927.7.160	expression site-associated gene (ESAG, pseudogene), putative,expression site-associated gene 2 (ESAG2), degenerate	582.781	1163.55	2	1163.54	0.0061	23.24	0.078	R.GNISQGETR.W	16O	0.020000000.0	HexNAc (N)
Tb927.9.11480	hypothetical protein, conserved	757.335	2268.98	3	2268.98	-0.0027	23.12	0.01	K.LNDKAGNHSAGEDDGNNQLDGK.F	16O	0.0000001000000000000000.0	Deamidated (N)
Tb927.8.2880	hypothetical protein, conserved	585.829	1169.64	2	1169.65	-0.0091	22.78	0.032	K.TVPGIVRNASR.W	16O	0.00000001000.0	Deamidated (N)
Tb927.7.7510	hypothetical protein	723.322	1444.63	2	1444.63	-0.0019	22.74	0.0096	K.EENHTLQTPSS.-	16O	0.00200000000.0	HexNAc (N)
Tb09.v4.0173	variant surface glycoprotein (VSG, pseudogene), putative,chrIX additional, unordered contigs	1012.47	2022.93	2	2022.92	0.0185	22.63	0.019	K.NESETCNNSSIPVNKK.F	16O	0.0000000200000000.0	HexNAc (N)
Tb927.9.10450	hypothetical protein, conserved	761.394	1520.77	2	1520.77	0.0051	22.47	0.028	R.KDSNVTEGTVLR.T	16O	0.000200000000.0	HexNAc (N)
Tb927.5.5370	Variant Surface Glycoprotein, putative	374.206	746.397	2	746.392	0.0047	22.43	0.12	R.NATKANK.K	16O	0.1000000.0	Deamidated (N)
Tb11.0880	60S ribosomal protein L21e, putative,chrXI additional, unordered contigs	572.316	1142.62	2	1142.61	0.009	22.38	0.042	R.TGIVWNVTPR.G	16O	0.0000010000.0	Deamidated (N)
Tb927.2.1050	retrotransposon hot spot protein (RHS, pseudogene), putative,retrotransposon hot spot protein 1 (RHS1), interrupted	550.247	1098.48	2	1098.48	0.0032	22.18	0.032	K.FNISNCTSR.N	16O	0.000010000.0	Deamidated (N)
Tb927.9.14100	hypothetical protein, conserved	694.34	1386.67	2	1386.67	-0.0026	22.13	0.0093	R.NGTFHAVPWR.V	16O	0.2000000000.0	HexNAc (N)
Tb11.v5.0731	65 kDa invariant surface glycoprotein, putative	486.77	971.526	2	971.529	-0.003	21.85	0.059	R.VPGDKNLTK.E	16O	0.000001000.0	Deamidated (N)
Tb927.10.9510	hypothetical protein	690.309	1378.6	2	1378.6	0.001	21.71	0.073	R.DACNISTPNGK.E	16O	0.00020000000.0	HexNAc (N)
Tb927.3.140	variant surface glycoprotein (VSG, pseudogene), putative,variant surface glycoprotein, degenerate	375.191	748.368	2	748.371	-0.0039	21.64	0.11	K.SNGTTLR.R	16O	0.0100000.0	Deamidated (N)
Tb927.11.3660	dynein light chain, putative,dynein Tctex1 family, putative	352.695	703.376	2	703.375	0.0005	21.61	0.11	K.NLTDLK.K	16O	0.100000.0	Deamidated (N)
Tb927.5.5370	Variant Surface Glycoprotein, putative	584.767	1167.52	2	1167.51	0.0116	21.45	0.048	R.STVGSMNQTDK.Y	16O	0.00000010000.0	Deamidated (N)
Tb927.7.1570	hypothetical protein, conserved	501.783	1001.55	2	1001.55	0.0005	21.25	0.089	K.GVNVSGTVIR.V	16O	0.0010000000.0	Deamidated (N)
Tb927.11.18590	variant surface glycoprotein (VSG), putative	638.306	1274.6	2	1274.61	-0.0127	21.08	0.11	R.DKSIGNATEPSR.X	16O	0.000001000000.0	Deamidated (N)
Tb927.10.4780	GPI inositol deacylase precursor (GPIdeAc)	418.182	834.35	2	834.351	-0.001	21.04	0.061	R.NETWER.A	16O	0.100000.0	Deamidated (N)
Tb927.10.9570	paraflagellar rod component, putative (PFC14)	643.855	1285.69	2	1285.7	-0.0043	21.01	0.011	R.ILGLANNNITSR.G	16O	0.000000010000.0	Deamidated (N)
										*PNGaseF digestion performed in either H2[18O] (18O)	** 1 is for Deamidation; 2 for HexNAc; and 3 for Oxidation
										or in H2O (16O)	Deamidation (N) in 16O is 0.9858Da increment while in case of 18O is 2.9890 Da increment.
												***Deamidated (N) indicates that the peptide conains an Asp (D) residue in place of the Asn (N) residue in an NXS/T sequon
												***HexNAc (N) indicates that the peptide conains an Asn-N-GlcNAc residue in place of the Asn (N) residue in an NXS/T sequon
