# Supplementary material for: Single-subunit oligosaccharyltransferases of Trypanosoma brucei display different and predictable peptide acceptor specificities
Source: J Biol Chem. 2017 Sep 19;292(49):20328–41. doi: 10.1074/jbc.M117.810945 (PMC5724017; doi:10.1074/jbc.M117.810945)
Supplement: Supplemental Data [file 10.1074_M117.810945_jbc.M117.810945-3.xlsx]

## Sheet: F235663_4_2
pep	Deamidated	HexNAc	prots	sum	perc			>2
VRVDPNTWETNYTVFVQQTRF	5	0	Tb05.5K5.210_402	5	100	deamidated
TVFVQQTRFDNTTEEKLRSLT	3	0	Tb05.5K5.210_414,Tb05.5K5.220_414,Tb11.v5.0364_416,Tb927.5.4570_414	3	100	deamidated
VDITFPDPPFNFSAVVPEREQ	3	0	Tb05.5K5.210_547,Tb05.5K5.220_547,Tb11.v5.0364_549,Tb927.5.4570_547	3	100	deamidated
DWRDLDEMLNNRTDEVVEKSL	15	0	Tb05.5K5.210_733,Tb05.5K5.220_733,Tb11.v5.0364_735,Tb927.5.4570_733	15	100	deamidated
VRVDPDTWETNFTVFVQQTRF	3	0	Tb05.5K5.220_402,Tb11.v5.0364_404,Tb927.5.4570_402	3	100	deamidated
GFDGTTDGSSNVSMLSSPYAL	1	0	Tb05.5K5.220_69,Tb11.v5.0364_71	1	100
RLFVNEEVYANASRILDDMEG	3	0	Tb05.5K5.280_71,Tb927.1.5200_70,Tb927.3.520_73	3	100	deamidated
GFPIIYMKDPNITEQRAELLM	1	0	Tb09.v4.0016_241,Tb09.v4.0107_241,Tb927.9.15890_241	1	100
VHRVLRQLIGNITVPEQSVQG	2	0	Tb09.v4.0016_72,Tb927.9.15890_72	2	100	deamidated
GIKLEEMQVSNITIGNMSLKL	2	0	Tb09.v4.0016_92,Tb927.9.15890_92	2	100	deamidated
RPDGNTSEDKNTTSHENRSYD	2	0	Tb09.v4.0060_290	2	100	deamidated
SEDKNTTSHENRSYDDSSVAD	1	0	Tb09.v4.0060_296	1	100
VADGNTSDDKNTTSHENRSYD	1	0	Tb09.v4.0060_410	1	100
SDDKNTTSHENRSYDDSSVAD	1	0	Tb09.v4.0060_416	1	100
KDHHSQIHALNISLSSPEVLN	1	0	Tb09.v4.0119_79	1	100
KIKVEADQAGNYTPADTALLL	1	0	Tb09.v4.0136_104	1	100
KGGEDICNPDNVTYDHTEAWD	2	0	Tb11.01.6240_272	2	100	deamidated
AGDHLGVLPSNPSEMVNTYLR	1	0	Tb11.02.5420_294,Tb927.11.8380_298	1	100
KLFVNEEVYANASRILDDMEG	3	0	Tb11.1020_70	3	100	deamidated
RMLVNEEVYANASRMLDDMEG	1	0	Tb11.1530_69,Tb927.11.19030_70	1	100
PFVKDPTIRANLTETEKLLRE	2	0	Tb11.v5.0153_191	2	100	deamidated
LSMANAGPNTNGSQFFITTVD	1	0	Tb11.v5.0160_141	1	100
TPLDQWGTHYNDTKSHVVGIV	5	0	Tb11.v5.0208_249,Tb927.5.310_249	5	100	deamidated
TPLDQWGTHYNDTKSHVVRIV	5	0	Tb11.v5.0216_249	5	100	deamidated
GMNKVLTIYCNTTITGAKEGK	2	0	Tb11.v5.0224_161,Tb11.v5.0225_159,Tb927.5.420_159	2	100	deamidated
AIKRHLDAVLNASAKADEEVK	1	0	Tb11.v5.0225_111,Tb927.5.420_111	1	100
GAVNNHNTANNESNKATRNED	1	0	Tb11.v5.0402_253	1	100
QSEECCADERNVTCCEAGSYC	3	0	Tb11.v5.0423_135,Tb927.10.10840_135	3	100	deamidated
KVSDTVVEPYNTTLSVHQLVE	1	0	Tb11.v5.0469_184,Tb927.1.2410_184	1	100
DDQKGVSEPLNETEFITAYEG	1	0	Tb11.v5.0498_525,Tb927.10.2570_814	1	100
CKWRNVYKIQNGTVSEAVVRF	4	0	Tb11.v5.0531_166	4	100	deamidated
GITPSAPIIYNGSLPASVDQE	3	0	Tb11.v5.0561_225,Tb927.9.4210_225,Tb927.9.4230_225	3	100	deamidated
NLSGRITIMENCSVTSLLSET	2	0	Tb11.v5.0613_21,Tb927.5.930_539,Tb927.5.940_235	2	100	deamidated
ESLKLTKENFNETIAKSEIFL	21	0	Tb11.v5.0668_30,Tb927.10.8230_30	21	100	deamidated
AELDATANYVNSSTFTVTAFP	1	0	Tb11.v5.0668_413,Tb927.10.8230_413	1	100
VTEEKKSEEENKSSRSNESND	3	0	Tb11.v5.0668_476,Tb927.10.8230_476	3	100	deamidated
WFKIRDLCYANATSGIKDVVT	1	0	Tb11.v5.0788_102	1	100
FFCLCVGEKNNATLCDKSFGG	2	0	Tb11.v5.0788_59	2	100	deamidated
GDAVDVARNENKTLEQAMRGN	1	0	Tb11.v5.0789_164,Tb927.1.4890_164,Tb927.1.5100_164,Tb927.3.5810_168	1	100
GDAVDVARNENKTLEEAMRGN	1	0	Tb11.v5.0816_164,Tb927.1.2040_164	1	100
SSYSGAAKDLNDTLDERIVSA	1	0	Tb11.v5.1015_92	1	100
LVNVFASAWANESHYCAQGFK	1	0	Tb11.v5.1027_142	1	100
LSINSDEVLENKSTSCLLTQG	1	0	Tb11.v5.1027_193	1	100
KYQRYQKRHRNITVHCSPCFD	1	0	Tb927.1.3180_122,Tb927.10.560_122	1	100
KTYAEMEKIMNNTDKALQVMD	2	0	Tb927.1.4900_114	2	100	deamidated
HELAEAPEECNMSVTKDMSDY	6	0	Tb927.1.4900_202	6	100	deamidated
SGDMVLKLISNYTSIRDGYES	4	0	Tb927.1.4900_284	4	100	deamidated
KTYAKMEKIMNNTDKALQVMD	2	0	Tb927.1.5110_114	2	100	deamidated
SSDMVLKLISNYTSIRDGYES	5	0	Tb927.1.5110_276	5	100	deamidated
ANVGGLFSEVNESVRAVREVL	7	0	Tb927.1.5200_128	7	100	deamidated
CSAHTCPLEANVTESNLKMYK	3	0	Tb927.1.5240_204	3	100	deamidated
KMLVNEEVYANASRILDDMEG	1	0	Tb927.1.5240_73,Tb927.9.660_87	1	100
LVASAPLTTPNYTELAEYTNH	2	0	Tb927.1.860_189	2	100	deamidated
GLAGDCATFLNTTGFIPHAEK	2	0	Tb927.10.10000_128	2	100	deamidated
PFPTGEPVLVNTTLADGTKRR	2	0	Tb927.10.10000_84	2	100	deamidated
RKTCDGPLCYNTTGVDNFMNR	35	0	Tb927.10.1030_311	35	100	deamidated
RKTCDGPLCYNTTGIDNFMNR	1	0	Tb927.10.1040_311	1	100
NVTFRITANGNTTIAESPTGR	1	0	Tb927.10.11140_237	1	100
GNVSLLENEENTTMTFSYIPG	1	0	Tb927.10.14030_133	1	100
NVTNASQIPDNFTLGCDNELP	13	0	Tb927.10.14030_302	13	100	deamidated
KPVKDSNGEENDTAVALIAVI	1	0	Tb927.10.1430_187	1	100
LSRDEEETEANTTWKAYFQPV	1	0	Tb927.10.2470_166	1	100
FTQADDIIDDNASERYNVPVV	10	0	Tb927.10.2570_259	10	100	deamidated
TATELSECSINPSAEGSGRAD	1	0	Tb927.10.390_95	1	100
EECILFPPDKNDTLPLHKLRS	2	0	Tb927.10.4780_131	2	100	deamidated
DDDARVYPGRNSTDSQRDENC	2	0	Tb927.10.4780_205	2	100	deamidated
MVNVFAQSYGNESETKTCIGG	1	0	Tb927.10.5690_139	1	100
NVEDVKDGKENVTSPEEESRG	1	0	Tb927.10.5710_158	1	100
PVIATTPSTQNYTDIPVTNMR	1	0	Tb927.10.7570_216	1	100
QPTGLVTAIENETQGPVVTRR	1	0	Tb927.10.8940_64	1	100
EALKGVDEIGNCSNLIRPFGA	7	0	Tb927.11.10690_342	7	100	deamidated
PLLIQSAANPNGTFLGCTPVD	2	0	Tb927.11.11720_397	2	100	deamidated
SVPFFPSTSYNLSVSHTESTY	1	0	Tb927.11.13130_100	1	100
LLLQHVKQLRNVTEFCFREEF	1	0	Tb927.11.13130_237	1	100
EFCFREEFGYNSSDKTHVNMG	5	0	Tb927.11.13130_250	5	100	deamidated
FNDSFKLYKGNATSTLNDSEL	1	0	Tb927.11.13770_181	1	100
LYKGNATSTLNDSELICDGSA	1	0	Tb927.11.13770_187	1	100
RGAEVLEKICNDSLFDDYALH	1	0	Tb927.11.15210_115	1	100
SKCRSLGDAFNASAPESVLHP	1	0	Tb927.11.15760_79	1	100
MKFMTGTKVVNGTNNGDSVTL	2	0	Tb927.11.16730_250	2	100	deamidated
AVELDLTPYGNGSHSGGEEDE	1	0	Tb927.11.1680_209	1	100
QRSNSVYEESNLSSFVDSCVN	1	0	Tb927.11.2470_18	1	100
MRDQQRVGVENGTGESNANEQ	1	0	Tb927.11.3520_123	1	100
ATGDSVSEGGNPSGSEEGVKG	1	0	Tb927.11.8260_333	1	100
LSMANAGPNTNGSQFFICTAP	3	0	Tb927.11.880_121	3	100	deamidated
EPQEQTADAANRTATLPEKEG	4	0	Tb927.11.8830_251	4	100	deamidated
LSMANAGRNTNGSQFFICTAA	1	0	Tb927.2.1560_137	1	100
SLPIAFMDDPNITEGRMELSL	3	0	Tb927.2.1920_238	3	100	deamidated
RMELSLAILPNASSSRVVPPD	2	0	Tb927.2.1920_253	2	100	deamidated
GLELGEAEVHNITAGGMSINM	1	0	Tb927.2.1920_90	1	100
LVRKIIEANDNGSLTAFDTAV	1	0	Tb927.2.2160_285	1	100
FKGPKDKLILNPTVTSDGAFS	1	0	Tb927.2.2510_48	1	100
AEHVDRGIATNETQVEVGIDA	2	0	Tb927.2.3320_356	2	100	deamidated
RYDVVVQCDGNYTEKTTFPVS	2	0	Tb927.3.2870_345	2	100	deamidated
GQGTDCSSLVNSTTCYYEHFM	1	0	Tb927.3.2870_431	1	100
FVPREGGMHQNVSMSDYGIFP	1	0	Tb927.3.2870_500	1	100
PLTPHAITFRNGSTLPYQDVI	1	0	Tb927.3.3130_1516	1	100
LAAARSRIHFNPTETTIGIVT	1	0	Tb927.3.3270_94	1	100
ALGDDSELKSNATFSKGKSIP	3	0	Tb927.3.3580_38	3	100	deamidated
RTRYVAALFENKTFADWSHNS	1	0	Tb927.3.4630_773	1	100
TFSVQQAPFHNGSTVMPERIQ	1	0	Tb927.3.5060_274	1	100
TDQRVELTDNNDTKCWIMGTE	2	0	Tb927.3.560_228,Tb927.3.5820_233	2	100	deamidated
RSNSVDCWLQNGTLLGSARLG	1	0	Tb927.4.1190_69	1	100
ADLDIGFVQANHTEKLQLLMN	1	0	Tb927.4.1190_96	1	100
PTTEGGEARGNHTNEEAEIKL	3	0	Tb927.4.1920_310	3	100	deamidated
ACANDAYDEANFSLEGGESEQ	15	0	Tb927.4.2450_256	15	100	deamidated
AREYGFVSYYNHTGSEASDKL	1	0	Tb927.4.4740_19	1	100
HIGGIMHMKVNITFPRVPCDL	2	0	Tb927.4.5100_74,Tb927.8.7270_74	2	100	deamidated
DIPITGIKIGNISLEIKHPNK	7	0	Tb927.4.810_98	7	100	deamidated
HRLVHDVGALNDTAVLSEAAL	2	0	Tb927.5.1380_121	2	100	deamidated
ATYESMKASINNTFEGPEGLS	1	0	Tb927.5.1810_130,Tb927.5.1830_130	1	100
TGAVGMDDDGNVTNVCKPPYS	8	0	Tb927.5.1810_495,Tb927.5.1830_495	8	100	deamidated
EEESVVHGNDNVTDQKKGDDR	1	0	Tb927.5.4010_170	1	100
PLWKLDEDWLNQTVYRSARYA	1	0	Tb927.5.4060_655	1	100
SLSVTSFAGKNTSQCYFPTNG	2	0	Tb927.5.4570_297	2	100	deamidated
GACRSTVGS*NQTDKYGARPT	2	0	Tb927.5.5370_313	2	100	deamidated
GASAANAKYHNETHLWNNRWA	1	0	Tb927.5.940_571	1	100
EGVSERLAQINATYRLREGAT	2	0	Tb927.6.3940_89	2	100	deamidated
QKEYPERDVSNSTVVIAMRDI	4	0	Tb927.6.4260_141	4	100	deamidated
ASGMMPGDETNSTP-------	3	0	Tb927.6.4260_320	3	100	deamidated
WNALTTSHTSNTSYDSVMSPL	1	0	Tb927.6.4320_177	1	100
RNLSEQESAENSTQEKKSAAN	1	0	Tb927.7.170_234	1	100
CGMLVQNPDANGTVHDFTELF	2	0	Tb927.7.1910_233	2	100	deamidated
IAFRNNDQRQNSTVLLVSASV	6	0	Tb927.7.2190_94	6	100	deamidated
VKALKALAAANVSDASKAREG	1	0	Tb927.7.380_59	1	100
NDLVFRERQLNSTDVIGSSKL	2	0	Tb927.7.6460_225	2	100	deamidated
ALHKDLICGTNISVTSTAPAS	1	0	Tb927.7.6670_2244	1	100
HTVTRSGDNSNTTDETMVHHE	4	0	Tb927.7.6670_996	4	100	deamidated
KVTVIYVPPKNDSDYVEHLNK	1	0	Tb927.7.7530_86	1	100
EKGCDELIPGNVSGYCECAEA	3	0	Tb927.7.940_269	3	100	deamidated
PLFDEDFTGANTSTFAARDVF	10	0	Tb927.8.1870_244	10	100	deamidated
SAADITNADGNITYRQPVDPV	12	0	Tb927.8.1870_405	12	100	deamidated
YFLPGAPLPANLTFTADAEEC	3	0	Tb927.8.3530_65	3	100	deamidated
PLSNKPNTVLNSTALSGNDST	1	0	Tb927.8.3540_807	1	100
DGPKGDALFNNPTSVVSVNDD	1	0	Tb927.8.4060_122,Tb927.8.4110_122	1	100
ACTKILEYCDNDTSQLGDITG	1	0	Tb927.8.6710_329	1	100
QGDRFFLHELNSTSSATKHNM	3	0	Tb927.8.7590_507,Tb927.8.7860_557,Tb927.8.7870_515,Tb927.8.7930_515,Tb927.8.7940_514	3	100	deamidated
NKIDGDAAVQNKSELPIVLGP	1	0	Tb927.8.7860_158,Tb927.8.7870_116,Tb927.8.7930_116	1	100
FATSLPHWADNNTTSETVQEF	1	0	Tb927.8.7860_753,Tb927.8.7870_711,Tb927.8.7890_711,Tb927.8.7930_711,Tb927.8.7940_710	1	100
LAEDVLWENRNATDPVERAKR	2	0	Tb927.8.930_84,Tb927.8.950_84	2	100	deamidated
AILAANNYTVNQTDLLDRGLD	5	0	Tb927.9.11480_130	5	100	deamidated
SCTKLNDKAGNHSAGEDDGNN	4	0	Tb927.9.11480_231	4	100	deamidated
_-MSLSRTENNGTTSDTPARE	1	0	Tb927.9.12510_9	1	100
PDGTVHELIENGSTINVSYDD	1	0	Tb927.9.1350_196	1	100
GAVNNHNTANNESNKATRNKD	1	0	Tb927.9.15590_253	1	100
VGALPADGGANMSVNEVGSYE	1	0	Tb927.9.3820_36	1	100
FTASPPIKESNETKPHRNLLF	5	0	Tb927.9.4500_508	5	100	deamidated
VLPSVKKTGDNETTAQKDENN	2	0	Tb927.9.4500_633	2	100	deamidated
QKDENNNPSQNETDTTSTISP	5	0	Tb927.9.4500_648	5	100	deamidated
IAFRIVPNAGNDTLRSVERLF	3	0	Tb927.9.4500_81	3	100	deamidated
VQGLEKIGVVNGSEMKNVKKT	2	0	Tb927.9.7320_95,Tb927.9.7400_95	2	100	deamidated
GDAVDVARNENKTLEKAMRGN	1	0	Tb927.9.7330_164,Tb927.9.7410_164	1	100
GTVGFRFEDNNDTYTAEEIYA	1	0	Tb927.9.9860_136	1	100
TGVQADSNSSNESGYVVEMKR	19	0	Tb927.9.9860_570	19	100	deamidated
FWAKTEGILENTTALEPYTPE	3	0	Tb927.9.9860_644	3	100	deamidated
DCHSQPELAANFSIRGYPTII	128	5	Tb927.10.8230_85	133	96.2406	deamidated
NVSEEVNAEVNTTNSTSGSKK	19	1	Tb927.3.3580_422	20	95	deamidated
ATTPKQLSAANLTDFAHNLVK	18	1	Tb05.5K5.210_518,Tb05.5K5.220_518,Tb11.v5.0364_520,Tb927.5.4570_518	19	94.7368	deamidated
ADNLVKKAEDNVTHLKDYRKR	54	3	Tb927.5.630_69	57	94.7368	deamidated
TLEENGHHIENATREGAKRLT	15	1	Tb927.5.630_274	16	93.75	deamidated
RPVGWAMVKPNETASIELKES	69	5	Tb11.v5.0668_250,Tb927.10.8230_250	74	93.2432	deamidated
EGWKENYEELNVSLSTLEENG	13	1	Tb927.5.630_259	14	92.8571	deamidated
MLAPEWEKAANETIDNALMGE	85	7	Tb927.10.8230_63	92	92.3913	deamidated
DERNSIYNAENNTCPYHDFKR	8	1	Tb927.11.13130_372	9	88.8889	deamidated
SQHCDTDVYNNESDGGKYTIS	32	4	Tb927.5.630_187	36	88.8889	deamidated
MFNIDWSKNFNYTISGLLEDG	30	4	Tb11.v5.0638_354	34	88.2353	deamidated
MFAVDWFKNFNYTISGLLEDG	30	4	Tb927.10.1030_355	34	88.2353	deamidated
MFDIDWFKNFNYTISGLLEDG	30	4	Tb927.10.1040_355	34	88.2353	deamidated
KTDQPVELTDNNSAKCWIMGT	7	1	Tb927.1.5110_224	8	87.5	deamidated
SGIKDVVTPENISTEIVAFNK	6	1	Tb11.v5.0788_115,Tb927.11.14620_276	7	85.7143	deamidated
RELASAPEECNMSVTKDMSDD	6	1	Tb927.1.5110_194	7	85.7143	deamidated
LSNLMISGNINSSYPLKVSWL	6	1	Tb927.9.11480_66	7	85.7143	deamidated
DPPEGEISCTNVTLDEKEKWI	17	3	Tb11.v5.0208_198,Tb11.v5.0216_198,Tb927.5.310_198	20	85	deamidated
EEVNAEVNTTNSTSGSKKKGP	17	3	Tb927.3.3580_425	20	85	deamidated
NCIRRIDAEGNVTRYGPQDLN	15	3	Tb927.8.4060_151,Tb927.8.4110_151	18	83.3333	deamidated
AARGDLNPPGNATEYGPLVRS	77	16	Tb927.5.1810_521,Tb927.5.1830_521	93	82.7957	deamidated
TEDVNKALGTNDSYVDPDSVR	14	3	Tb05.5K5.210_383,Tb05.5K5.220_383,Tb11.v5.0364_385,Tb927.5.4570_383	17	82.3529	deamidated
ELKEFCEEAENETRDDLRDAK	42	9	Tb927.5.630_115	51	82.3529	deamidated
NTEGITGLLNNITSHPYFRYF	14	3	Tb927.8.4890_80	17	82.3529	deamidated
SLVDLYKNVTNASQIPDNFTL	9	2	Tb927.10.14030_295	11	81.8182	deamidated
GVEGETNGYPNTTRLTEPYAL	4	1	Tb05.5K5.210_69,Tb927.5.4570_69	5	80	deamidated
QDEEVKEAQCNVSTEIVYSCT	4	1	Tb06.3A7.960_178	5	80	deamidated
SGVQEAKQEVNATTSQAPTVK	4	1	Tb927.10.710_176	5	80	deamidated
ANDARMKEQGNVSEEVNAEVN	8	2	Tb927.3.3580_412	10	80	deamidated
MKQGLYTYAGNASYPTDTGFF	8	2	Tb927.6.4250_150	10	80	deamidated
QNSRADEAKENETPTGDEILE	12	3	Tb927.9.4500_689	15	80	deamidated
VSAEILKKHQNATGMVDKFRE	4	1	Tb927.9.7320_59,Tb927.9.7400_59	5	80	deamidated
QASTTCTLERNLTVAEMLPQR	11	3	Tb927.11.8260_221	14	78.5714
ELGTSLIDGLNSTTLNTDIRR	7	2	Tb09.v4.0016_419,Tb927.9.15890_419	9	77.7778
QEWLEDGDGSNESCSKEEYEN	16	5	Tb927.9.9860_677	21	76.1905
PITFGSDVAENVTAVKLLMPH	3	1	Tb05.5K5.210_493,Tb05.5K5.220_493,Tb11.v5.0364_495	4	75
GYAECRSAITNRTETQNMEPP	3	1	Tb05.5K5.210_686,Tb05.5K5.220_686,Tb11.v5.0364_688,Tb927.5.4570_686	4	75
GNLSGADVGANQTEEEKDGKQ	6	2	Tb927.11.8260_353	8	75
VDISREIILPNNTEEEEELIQ	6	2	Tb927.5.610_352	8	75
LQKRLFSSPWNWTRKFLDELV	3	1	Tb927.8.4060_498,Tb927.8.4110_498	4	75
VREDGGDFIANISRAQFEEAC	12	4	Tb927.9.4500_396	16	75
MINHLVGITYNSSDFANFKKL	6	2	Tb927.9.9860_104	8	75
NNCNIDGLPSNDTAGVENREK	22	8	Tb927.8.4890_206	30	73.3333
FDSDARIGNVNITGVKGALER	8	3	Tb927.9.9860_499	11	72.7273
SYDDSSVADGNTSDDKNTTSH	5	2	Tb09.v4.0060_404	7	71.4286
GLGSKKSTDVNTSDANEKDAT	5	2	Tb927.10.10000_347	7	71.4286
PIAETPSPPTNTTPKTLVDCR	5	2	Tb927.11.10690_206	7	71.4286
PSGSEEGVKGNLSGADVGANQ	5	2	Tb927.11.8260_344	7	71.4286
HRSSSLEDGVNNTDLQDLEEA	22	10	Tb11.v5.0208_327,Tb927.5.310_327	32	68.75
KIHKGLQEQRNHSEIISEGER	13	6	Tb11.v5.0216_291	19	68.4211
KIHKGLQEEKNHSEIISEGER	15	7	Tb11.v5.0208_291,Tb927.5.310_291	22	68.1818
AELTDELRAINISAADPEWAQ	2	1	Tb10.v4.0071_65	3	66.6667
ISTLMVEAGANWTTSKPKKVV	2	1	Tb11.v5.0216_218	3	66.6667
TTFKVSEKPANVTEEKKSEEE	16	8	Tb11.v5.0668_465,Tb927.10.8230_465	24	66.6667
HGARYPLVPHNATEICGGEPC	14	7	Tb927.11.13130_53	21	66.6667
ITSKDMTSVLNTTGYWASYNR	4	2	Tb927.5.1810_407,Tb927.5.1830_407	6	66.6667
SQFNFDTPKCNYTCDDPTIPV	4	2	Tb927.6.560_216	6	66.6667
KNSGKNKNTTNTTSGSDDAVK	12	6	Tb927.9.9860_707	18	66.6667
LAELAAEDTANITRDAELVNT	34	19	Tb11.v5.0216_76	53	64.1509
TKTTGVQADSNSSNESGYVVE	12	7	Tb927.9.9860_567	19	63.1579
SSRSNESNDSNESNVDKQDL-	41	24	Tb11.v5.0668_488,Tb927.10.8230_488	65	63.0769
YTKDPFSLIPNCTGAVGMDDD	5	3	Tb927.5.1810_483,Tb927.5.1830_483	8	62.5
ENKSSRSNESNDSNESNVDKQ	8	5	Tb11.v5.0668_485,Tb927.10.8230_485	13	61.5385
VQGLEKIGVVNGSDMENIKKT	3	2	Tb927.3.560_95	5	60
RLTGLFPSLVNKTVGSSYTIS	6	4	Tb927.6.4250_86	10	60
TEVSRKEFETNCSELLKRFPR	12	8	Tb927.9.9860_353	20	60
AVQLAASDAANTSATRALNHI	8	6	Tb927.11.8260_191	14	57.1429
TMRALTLPPVNLTAIFRGRPA	9	7	Tb05.5K5.210_345,Tb05.5K5.220_345,Tb11.v5.0364_347,Tb927.5.4570_345	16	56.25
SEEENKSSRSNESNDSNESNV	28	22	Tb11.v5.0668_482,Tb927.10.8230_482	50	56
TFFDFSKDTLNMSSFEFPESC	5	4	Tb927.9.11480_212	9	55.5556
NQPIWTRKPSNVSKEEYEKFY	6	5	Tb927.3.3580_275	11	54.5455
RLRDHAITQTNGTVRSLNELV	6	5	Tb927.9.4500_425	11	54.5455
GGIPWYNRLTNATEQLQEMAK	1	1	Tb11.01.6240_366,Tb11.v5.0789_374	2	50
EVKKQHEIITNASSKAVEHAK	1	1	Tb11.v5.0225_129,Tb927.5.420_129	2	50
CDKIRYQSLTNQSVLGDEPHL	1	1	Tb11.v5.0543_51,Tb927.10.10910_51,Tb927.10.10970_51,Tb927.10.10980_51	2	50
DYGYQITGIGNRTTLADGNTW	1	1	Tb11.v5.0559_149,Tb927.5.890_619,Tb927.5.900_616,Tb927.5.910_616	2	50
IPAAAPATPTNSTKNEDSAPT	1	1	Tb11.v5.0731_334	2	50
GRNRLMVSTYNSSHHYVVSSG	2	2	Tb927.10.14030_219	4	50
NLIRPFGAESNSSWNRRFRGV	2	2	Tb927.11.10690_355	4	50
EAAEQTNRSDNATDEPQEQTA	2	2	Tb927.11.8830_237	4	50
IPAAAPATPTNSTKNEDSAST	1	1	Tb927.2.3280_334,Tb927.2.3290_334,Tb927.2.3300_334,Tb927.2.3310_334	2	50
SRVLNLSCNPNGTACTVREKD	1	1	Tb927.2.3440_252,Tb927.2.3460_259	2	50
ESKKELATRGNTTLLSVGGLS	2	2	Tb927.3.1500_105,Tb927.3.1510_105	4	50
VLATYPAHTTNSSRWMWNNAG	1	1	Tb927.3.4650_78	2	50
EEERDAAHTTNGSARVKPPDD	3	3	Tb927.4.1160_106	6	50
YNRPYFPNVYNLSGTLKMQEE	4	4	Tb927.5.1810_425,Tb927.5.1830_425	8	50
AAIVNVSNTFNKTGWDVVTAV	8	8	Tb927.5.1810_77,Tb927.5.1830_77	16	50
KVLRSKEEAANWTLDNAKKYA	4	4	Tb927.5.1930_138	8	50
GSVIATCGASNLTQIIYPLSR	2	2	Tb927.6.1000_396,Tb927.6.1010_397,Tb927.6.1030_396	4	50
AKKVAYANVVNGTELSEEYIS	1	1	Tb927.6.1640_256,Tb927.6.1650_256	2	50
VVQRFDKPGRNLTIHCLAYEV	1	1	Tb927.8.1870_53	2	50
DSLRAILAANNYTVNQTDLLD	1	1	Tb927.9.11480_126	2	50
IIGSRWSITVNRTDDFSIQLF	1	1	Tb927.9.9860_479	2	50
ERLGFFQPKLNHTNNSHIIRI	1	1	Tb927.9.9860_518	2	50
KVDNVSQNVINITVVSYKGNV	4	5	Tb927.10.14030_115	9	44.4444
LYAPLSGIVFNITDNPKVLRT	4	5	Tb927.7.7520_469,Tb927.7.7530_469	9	44.4444
KSVSLVDLYKNVTNASQIPDN	3	4	Tb927.10.14030_292	7	42.8571
WTTSKPKKVVNCSTAGEPPCT	2	3	Tb11.v5.0208_229,Tb11.v5.0216_229,Tb927.5.310_229	5	40
TFQQELEEMRNASALAAAAAG	10	16	Tb927.7.3250_110	26	38.4615	exnac
SHIIRIQVRFNESGLLEVEEA	3	5	Tb927.9.9860_533	8	37.5	exnac
MTLKGAETLCNLSHALRAVSA	4	7	Tb927.1.4900_41	11	36.3636	exnac
MTLKGAETLCNLSHALRVVGA	4	7	Tb927.1.5110_41	11	36.3636	exnac
LRSLGVLNNPNISFYPNCGMF	8	14	Tb927.8.4890_258	22	36.3636	exnac
MTLKGAETLCNLSHALRVVSA	4	7	Tb927.9.7320_41,Tb927.9.7400_41	11	36.3636	exnac
ISVYGQGESGNRTGDLSNSVL	6	11	Tb927.6.4250_105	17	35.2941	exnac
KEIFLRELISNSSDACDKIRY	1	2	Tb11.v5.0543_36,Tb927.10.10910_36,Tb927.10.10930_36,Tb927.10.10970_36,Tb927.10.10980_36	3	33.3333	exnac
AAGLVRSVSSNTSSMHFSFVQ	3	6	Tb11.v5.0638_423,Tb927.10.1040_424	9	33.3333	exnac
LTDENIAQGNNNTITERSDHT	2	4	Tb927.10.710_257	6	33.3333	exnac
RRAREAAEQTNRSDNATDEPQ	1	2	Tb927.11.8830_233	3	33.3333	exnac
NLNAAVFIEHNISKENRSFLL	1	2	Tb927.4.1230_187	3	33.3333	exnac
KKTFLTLTRYNTTYANPNVFT	1	2	Tb927.5.4060_510	3	33.3333	exnac
WLKVLHLTTKNDTAPAFAFSS	1	2	Tb927.7.6460_455	3	33.3333	exnac
RGRPAPVGYPNTTIMEQFVAS	4	9	Tb05.5K5.210_361,Tb05.5K5.220_361,Tb11.v5.0364_363,Tb927.5.4570_361	13	30.7692	exnac
VSKLPAIVVLNTTAGEVKPVI	6	16	Tb927.4.2450_219	22	27.2727	exnac
ATPTVVTVWYNATSGGFYATD	10	28	Tb927.5.1810_49	38	26.3158	exnac
VDSMKVHVRRNATVASQSGAI	1	3	Tb11.v5.0153_57	4	25	exnac
VQLLEEEIEENETTGKSEATA	2	6	Tb11.v5.0788_252,Tb927.11.14620_413	8	25	exnac
IYLMNAVVKRNTSLVHVLFQS	1	3	Tb927.10.14030_173	4	25	exnac
GVVDSNDLPLNVSREVLQESR	1	3	Tb927.3.3580_370	4	25	exnac
GFIRPTDVLGNKTGSLVIEQA	1	3	Tb927.6.4320_321	4	25	exnac
RVGVRDSASGNISALGFCPIV	6	19	Tb927.6.4250_59	25	24	exnac
IAVDAPSWVSNFSRESSGAYN	6	21	Tb927.5.1810_347,Tb927.5.1830_347	27	22.2222	exnac
PAHTPNQILQNFSAIRHARIV	1	4	Tb927.7.2190_116	5	20	exnac
LAKTKRAFLANSSLYNSGFNG	3	14	Tb927.8.4890_302	17	17.6471	exnac
PRSCVRRGSGNHTIIYFVDDQ	1	5	Tb05.5K5.210_138,Tb05.5K5.220_138,Tb11.v5.0364_140,Tb927.5.4570_138	6	16.6667	exnac
PKQACFPWLENSSATRCQRGG	1	5	Tb927.6.4260_40	6	16.6667	exnac
GTVTLVASATNHTLGGRSFDR	1	6	Tb927.9.4500_313	7	14.2857	exnac
EIKHPNKLVLNVTDIVADAED	2	17	Tb927.4.810_112	19	10.5263	exnac
LVRQMKRVVHNVTTLMDCVTC	5	45	Tb927.8.4890_363	50	10	exnac
AADATARGKANVTLNTSGVKA	1	10	Tb05.5K5.210_599,Tb11.v5.0364_601,Tb927.5.4570_599	11	9.09091	exnac
AAAATARGKANVTLNTSGVKA	1	10	Tb05.5K5.220_599	11	9.09091	exnac
AVMETTNVIHNATLLRNHVGS	4	47	Tb927.5.1810_312,Tb927.5.1830_312	51	7.84314	exnac
ELVKNSGKNKNTTNTTSGSDD	1	16	Tb927.9.9860_704	17	5.88235	exnac
ALAREAGRALNFSLIYADKPI	0	4	Tb05.5K5.210_474,Tb05.5K5.220_474,Tb11.v5.0364_476	4	0	exnac
TARGKANVTLNTSGVKANDTG	0	11	Tb05.5K5.210_603,Tb05.5K5.220_603,Tb11.v5.0364_605,Tb927.5.4570_603	11	0	exnac
LDMNGGGSKGNVSGGFVDVFS	0	7	Tb05.5K5.220_254,Tb11.v5.0364_256	7	0	exnac
AFSVTSFAGKNTSSCYSHANG	0	1	Tb05.5K5.220_297,Tb11.v5.0364_299	1	0
EMQVSNITIGNMSLKLKSPNK	0	2	Tb09.v4.0016_97,Tb927.9.15890_97	2	0	exnac
GGNKVLNKSANSTTAYQEIKK	0	3	Tb11.01.6240_108,Tb11.v5.0789_108	3	0	exnac
TTAQKIKFIQNTSSALNRTRQ	0	3	Tb11.v5.0225_72,Tb927.5.420_72	3	0	exnac
KFIQNTSSALNRTRQKVGKLV	0	3	Tb11.v5.0225_78,Tb927.5.420_78	3	0	exnac
WPVVRGLVALNGSAGVGQVVN	0	4	Tb11.v5.0423_58,Tb927.10.10840_58	4	0	exnac
DEQMLNVQNKNSSYFIEWIPN	0	1	Tb11.v5.0469_337	1	0
MRSHMVVLWVNISKHPVWRDF	0	7	Tb11.v5.0668_278,Tb927.10.8230_278	7	0	exnac
EPNKMILKFWNVSATVPFTRF	0	1	Tb11.v5.0826_112	1	0
TQNERPNAQRNTTATTSDMTN	0	1	Tb11.v5.0985_303	1	0
NTTATTSDMTNNTKRPPEEQR	0	1	Tb11.v5.0985_313	1	0
PGDVVTFAPANVTTEVKSIEM	0	1	Tb11.v5.1046_272,Tb927.10.2090_171	1	0
NIVRVSYHVVNASLSIGQVLR	0	2	Tb927.1.4900_139,Tb927.1.5110_139,Tb927.3.560_139	2	0	exnac
TNDWRIVSTFNISRHSVDSLV	0	1	Tb927.1.860_47	1	0
EGTHEWPNKENFSATAYIYEF	0	3	Tb927.10.10000_389	3	0	exnac
AMLQDMHQKLNQSLTPEVRES	0	1	Tb927.10.10780_94	1	0
LTRGKATALPNGSSEILVNRV	0	1	Tb927.10.11140_1015	1	0
AFSRGCPAHGNNTQCRNDIDN	0	1	Tb927.10.13580_165	1	0
DGRLVNTVHPNSTANAMFTAK	0	2	Tb927.10.13630_736	2	0	exnac
GTLHCPLKVDNVSQNVINITV	0	5	Tb927.10.14030_108	5	0	exnac
HIALMRTREGNMTALFGFVST	0	17	Tb927.10.14030_328	17	0	exnac
GYEVPQSVAGNKSISKILNEF	0	1	Tb927.10.14400_662	1	0
PAENSVFALTNGSAASKIPKK	0	2	Tb927.10.6180_183	2	0	exnac
RAERDMRRWLNTSLSDFIADP	0	2	Tb927.10.7020_192	2	0	exnac
KRTGSWLKLCNFTITELDHDT	0	1	Tb927.10.7020_422	1	0
NCKFKRYNVLNASAVVKCEST	0	2	Tb927.10.710_71	2	0	exnac
SAVVKCESTGNATGKAEPTAV	0	3	Tb927.10.710_83	3	0	exnac
SVSHTESTYVNRTIQSAEGLL	0	1	Tb927.11.13130_112	1	0
TGKFLREHYNNASSVPFFPST	0	1	Tb927.11.13130_87	1	0
LLQTVTSDNSNKTTIVTLASV	0	5	Tb927.11.1680_186	5	0	exnac
FVELAHGTDGNTSLKAKTFES	0	1	Tb927.11.2400_67	1	0
GPENNENPGANETAADDGAKK	0	2	Tb927.11.5950_92	2	0	exnac
AVHKYAWIVKNTTEGDAIYVD	0	2	Tb927.11.8830_80	2	0	exnac
QRAAFIKRLPNGSVAPVREKE	0	2	Tb927.11.9890_258	2	0	exnac
VPERMNLILRNKTEDALTSLP	0	2	Tb927.2.1920_220	2	0	exnac
ENAAWPGPYHNYSRVLNLSCN	0	1	Tb927.2.3460_247	1	0
TVLSFEGLKSNVTEFLCARVP	0	1	Tb927.2.5970_193	1	0
KLLRYVSSKSNGTLVSFQEYI	0	17	Tb927.3.3580_474	17	0	exnac
LYVTNMKKNTNCTVLPNCDAV	0	1	Tb927.3.4190_100	1	0
MRTSSDVHGANTTRIKFWLIE	0	1	Tb927.3.4630_1397	1	0
VSTEILKKHQNATEMVDKFRE	0	2	Tb927.3.560_59	2	0	exnac
EYAIMMERFKNYTTPVPVQFI	0	1	Tb927.3.5660_352	1	0
DIVRVSYHVVNASLSIGQVLR	0	2	Tb927.3.5820_139,Tb927.9.7320_139,Tb927.9.7400_139	2	0	exnac
VFIEHNISKENRSFLLEQLNC	0	3	Tb927.4.1230_192	3	0	exnac
ENRSFLLEQLNCSKENQGDTK	0	7	Tb927.4.1230_201	7	0	exnac
FEIARRGWKLNTTEEDQQAFR	0	1	Tb927.4.1390_208	1	0
AVNTVLVPLVNKSIVKFTKKF	0	3	Tb927.4.810_296	3	0	exnac
PPTYGLLKLYNFSFVVMETPI	0	2	Tb927.5.1810_594	2	0	exnac
LASGKYAAIVNVSNTFNKTGW	0	16	Tb927.5.1810_71,Tb927.5.1830_71	16	0	exnac
ACIGRYHTKSNMTVGGVNLQK	0	9	Tb927.5.1930_109	9	0	exnac
SLAVAKFLILNLSMKQGLYTY	0	2	Tb927.6.4250_137	2	0	exnac
AIQTKLLSEWNTSRGEGPSVL	0	1	Tb927.6.4320_124	1	0
GILATKAIKWNFTSFLIDRDG	0	1	Tb927.7.1120_127,Tb927.7.1140_138	1	0
GILKTKAIKWNFTSFLIDRDG	0	1	Tb927.7.1130_130	1	0
QESTRELMTRNLSEQESAENS	0	1	Tb927.7.170_225	1	0
RANYYERNALNATAANKVCEL	0	4	Tb927.7.3250_26	4	0	exnac
ALHDTEEVSVNATTRLIAQTE	0	2	Tb927.7.6440_154	2	0	exnac
KVYDPITAGFNASLTNGKSPS	0	1	Tb927.7.7520_63	1	0
EQLPTLHRERNGSNNAMPLKF	0	1	Tb927.8.1700_77	1	0
SPYENIRLLSNVSCSVVCEKG	0	2	Tb927.8.1940_104	2	0	exnac
KEKNMMYVVKNTSWIAAVNLS	0	6	Tb927.8.4060_225,Tb927.8.4110_225	6	0	exnac
VKNTSWIAAVNLSKTGESDIG	0	6	Tb927.8.4060_233,Tb927.8.4110_233	6	0	exnac
WLDDLQLFNLNFSKVIVAGLT	0	1	Tb927.8.7940_304	1	0
CMPFAVGKNNNLTLEQTVTLC	0	1	Tb927.8.930_24,Tb927.8.950_24,Tb927.8.970_24	1	0
PVERAKRVASNVTEAAKKAET	0	2	Tb927.8.930_98,Tb927.8.950_98	2	0	exnac
LHLPYRRKDSNVTEGTVLRTA	0	2	Tb927.9.10450_655	2	0	exnac
GHCKVNKHPGNNSEVILWDSL	0	3	Tb927.9.11480_108	3	0	exnac
DVCRKAHLGINVTARTSSALM	0	1	Tb927.9.11480_351	1	0
VSIGEGSGTLNSSQLSVKIDQ	0	1	Tb927.9.1440_52	1	0
RLGSGKNDYANLTGKEKLRPI	0	2	Tb927.9.15090_137	2	0	exnac
PHRNLLFAKRNTTVPAARSLI	0	1	Tb927.9.4500_522	1	0
VRHFALRFPLNNTPAPSSTSQ	0	8	Tb927.9.4500_726	8	0	exnac
EAGVFYRYAVNVSSSTKTTGV	0	3	Tb927.9.9860_552	3	0	exnac

## Sheet: logo
peptide*	Deamidated** peptide count	HexNAc** peptide count	proportion of deamidated** peptides	protein ID
VRVDPNTWETNYTVFVQQTRF	5	0	1	Tb05.5K5.210_402
TVFVQQTRFDNTTEEKLRSLT	3	0	1	Tb05.5K5.210_414,Tb05.5K5.220_414,Tb11.v5.0364_416,Tb927.5.4570_414
VDITFPDPPFNFSAVVPEREQ	3	0	1	Tb05.5K5.210_547,Tb05.5K5.220_547,Tb11.v5.0364_549,Tb927.5.4570_547
DWRDLDEMLNNRTDEVVEKSL	15	0	1	Tb05.5K5.210_733,Tb05.5K5.220_733,Tb11.v5.0364_735,Tb927.5.4570_733
VRVDPDTWETNFTVFVQQTRF	3	0	1	Tb05.5K5.220_402,Tb11.v5.0364_404,Tb927.5.4570_402
RLFVNEEVYANASRILDDMEG	3	0	1	Tb05.5K5.280_71,Tb927.1.5200_70,Tb927.3.520_73
KLFVNEEVYANASRILDDMEG	3	0	1	Tb11.1020_70
TPLDQWGTHYNDTKSHVVGIV	5	0	1	Tb11.v5.0208_249,Tb927.5.310_249
TPLDQWGTHYNDTKSHVVRIV	5	0	1	Tb11.v5.0216_249
QSEECCADERNVTCCEAGSYC	3	0	1	Tb11.v5.0423_135,Tb927.10.10840_135
CKWRNVYKIQNGTVSEAVVRF	4	0	1	Tb11.v5.0531_166
GITPSAPIIYNGSLPASVDQE	3	0	1	Tb11.v5.0561_225,Tb927.9.4210_225,Tb927.9.4230_225
ESLKLTKENFNETIAKSEIFL	21	0	1	Tb11.v5.0668_30,Tb927.10.8230_30
VTEEKKSEEENKSSRSNESND	3	0	1	Tb11.v5.0668_476,Tb927.10.8230_476
HELAEAPEECNMSVTKDMSDY	6	0	1	Tb927.1.4900_202
SGDMVLKLISNYTSIRDGYES	4	0	1	Tb927.1.4900_284
SSDMVLKLISNYTSIRDGYES	5	0	1	Tb927.1.5110_276
ANVGGLFSEVNESVRAVREVL	7	0	1	Tb927.1.5200_128
CSAHTCPLEANVTESNLKMYK	3	0	1	Tb927.1.5240_204
RKTCDGPLCYNTTGVDNFMNR	35	0	1	Tb927.10.1030_311
NVTNASQIPDNFTLGCDNELP	13	0	1	Tb927.10.14030_302
FTQADDIIDDNASERYNVPVV	10	0	1	Tb927.10.2570_259
EALKGVDEIGNCSNLIRPFGA	7	0	1	Tb927.11.10690_342
EFCFREEFGYNSSDKTHVNMG	5	0	1	Tb927.11.13130_250
LSMANAGPNTNGSQFFICTAP	3	0	1	Tb927.11.880_121
EPQEQTADAANRTATLPEKEG	4	0	1	Tb927.11.8830_251
SLPIAFMDDPNITEGRMELSL	3	0	1	Tb927.2.1920_238
ALGDDSELKSNATFSKGKSIP	3	0	1	Tb927.3.3580_38
PTTEGGEARGNHTNEEAEIKL	3	0	1	Tb927.4.1920_310
ACANDAYDEANFSLEGGESEQ	15	0	1	Tb927.4.2450_256
DIPITGIKIGNISLEIKHPNK	7	0	1	Tb927.4.810_98
TGAVGMDDDGNVTNVCKPPYS	8	0	1	Tb927.5.1810_495,Tb927.5.1830_495
QKEYPERDVSNSTVVIAMRDI	4	0	1	Tb927.6.4260_141
ASGMMPGDETNSTP-------	3	0	1	Tb927.6.4260_320
IAFRNNDQRQNSTVLLVSASV	6	0	1	Tb927.7.2190_94
HTVTRSGDNSNTTDETMVHHE	4	0	1	Tb927.7.6670_996
EKGCDELIPGNVSGYCECAEA	3	0	1	Tb927.7.940_269
PLFDEDFTGANTSTFAARDVF	10	0	1	Tb927.8.1870_244
SAADITNADGNITYRQPVDPV	12	0	1	Tb927.8.1870_405
YFLPGAPLPANLTFTADAEEC	3	0	1	Tb927.8.3530_65
QGDRFFLHELNSTSSATKHNM	3	0	1	Tb927.8.7590_507,Tb927.8.7860_557,Tb927.8.7870_515,Tb927.8.7930_515,Tb927.8.7940_514
AILAANNYTVNQTDLLDRGLD	5	0	1	Tb927.9.11480_130
SCTKLNDKAGNHSAGEDDGNN	4	0	1	Tb927.9.11480_231
FTASPPIKESNETKPHRNLLF	5	0	1	Tb927.9.4500_508
QKDENNNPSQNETDTTSTISP	5	0	1	Tb927.9.4500_648
IAFRIVPNAGNDTLRSVERLF	3	0	1	Tb927.9.4500_81
TGVQADSNSSNESGYVVEMKR	19	0	1	Tb927.9.9860_570
FWAKTEGILENTTALEPYTPE	3	0	1	Tb927.9.9860_644
DCHSQPELAANFSIRGYPTII	128	5	0.962406	Tb927.10.8230_85
NVSEEVNAEVNTTNSTSGSKK	19	1	0.95	Tb927.3.3580_422
ATTPKQLSAANLTDFAHNLVK	18	1	0.947368	Tb05.5K5.210_518,Tb05.5K5.220_518,Tb11.v5.0364_520,Tb927.5.4570_518
ADNLVKKAEDNVTHLKDYRKR	54	3	0.947368	Tb927.5.630_69
TLEENGHHIENATREGAKRLT	15	1	0.9375	Tb927.5.630_274
RPVGWAMVKPNETASIELKES	69	5	0.932432	Tb11.v5.0668_250,Tb927.10.8230_250
EGWKENYEELNVSLSTLEENG	13	1	0.928571	Tb927.5.630_259
MLAPEWEKAANETIDNALMGE	85	7	0.923913	Tb927.10.8230_63
DERNSIYNAENNTCPYHDFKR	8	1	0.888889	Tb927.11.13130_372
SQHCDTDVYNNESDGGKYTIS	32	4	0.888889	Tb927.5.630_187
MFNIDWSKNFNYTISGLLEDG	30	4	0.882353	Tb11.v5.0638_354
MFAVDWFKNFNYTISGLLEDG	30	4	0.882353	Tb927.10.1030_355
MFDIDWFKNFNYTISGLLEDG	30	4	0.882353	Tb927.10.1040_355
KTDQPVELTDNNSAKCWIMGT	7	1	0.875	Tb927.1.5110_224
SGIKDVVTPENISTEIVAFNK	6	1	0.857143	Tb11.v5.0788_115,Tb927.11.14620_276
RELASAPEECNMSVTKDMSDD	6	1	0.857143	Tb927.1.5110_194
LSNLMISGNINSSYPLKVSWL	6	1	0.857143	Tb927.9.11480_66
DPPEGEISCTNVTLDEKEKWI	17	3	0.85	Tb11.v5.0208_198,Tb11.v5.0216_198,Tb927.5.310_198
EEVNAEVNTTNSTSGSKKKGP	17	3	0.85	Tb927.3.3580_425
NCIRRIDAEGNVTRYGPQDLN	15	3	0.833333	Tb927.8.4060_151,Tb927.8.4110_151
AARGDLNPPGNATEYGPLVRS	77	16	0.827957	Tb927.5.1810_521,Tb927.5.1830_521
TEDVNKALGTNDSYVDPDSVR	14	3	0.823529	Tb05.5K5.210_383,Tb05.5K5.220_383,Tb11.v5.0364_385,Tb927.5.4570_383
ELKEFCEEAENETRDDLRDAK	42	9	0.823529	Tb927.5.630_115
NTEGITGLLNNITSHPYFRYF	14	3	0.823529	Tb927.8.4890_80
SLVDLYKNVTNASQIPDNFTL	9	2	0.818182	Tb927.10.14030_295
GVEGETNGYPNTTRLTEPYAL	4	1	0.8	Tb05.5K5.210_69,Tb927.5.4570_69
QDEEVKEAQCNVSTEIVYSCT	4	1	0.8	Tb06.3A7.960_178
SGVQEAKQEVNATTSQAPTVK	4	1	0.8	Tb927.10.710_176
ANDARMKEQGNVSEEVNAEVN	8	2	0.8	Tb927.3.3580_412
MKQGLYTYAGNASYPTDTGFF	8	2	0.8	Tb927.6.4250_150
QNSRADEAKENETPTGDEILE	12	3	0.8	Tb927.9.4500_689
VSAEILKKHQNATGMVDKFRE	4	1	0.8	Tb927.9.7320_59,Tb927.9.7400_59
TFQQELEEMRNASALAAAAAG	10	16	0.384615	Tb927.7.3250_110
SHIIRIQVRFNESGLLEVEEA	3	5	0.375	Tb927.9.9860_533
MTLKGAETLCNLSHALRAVSA	4	7	0.363636	Tb927.1.4900_41
MTLKGAETLCNLSHALRVVGA	4	7	0.363636	Tb927.1.5110_41
LRSLGVLNNPNISFYPNCGMF	8	14	0.363636	Tb927.8.4890_258
MTLKGAETLCNLSHALRVVSA	4	7	0.363636	Tb927.9.7320_41,Tb927.9.7400_41
ISVYGQGESGNRTGDLSNSVL	6	11	0.352941	Tb927.6.4250_105
KEIFLRELISNSSDACDKIRY	1	2	0.333333	Tb11.v5.0543_36,Tb927.10.10910_36,Tb927.10.10930_36,Tb927.10.10970_36,Tb927.10.10980_36
AAGLVRSVSSNTSSMHFSFVQ	3	6	0.333333	Tb11.v5.0638_423,Tb927.10.1040_424
LTDENIAQGNNNTITERSDHT	2	4	0.333333	Tb927.10.710_257
RRAREAAEQTNRSDNATDEPQ	1	2	0.333333	Tb927.11.8830_233
NLNAAVFIEHNISKENRSFLL	1	2	0.333333	Tb927.4.1230_187
KKTFLTLTRYNTTYANPNVFT	1	2	0.333333	Tb927.5.4060_510
WLKVLHLTTKNDTAPAFAFSS	1	2	0.333333	Tb927.7.6460_455
RGRPAPVGYPNTTIMEQFVAS	4	9	0.307692	Tb05.5K5.210_361,Tb05.5K5.220_361,Tb11.v5.0364_363,Tb927.5.4570_361
VSKLPAIVVLNTTAGEVKPVI	6	16	0.272727	Tb927.4.2450_219
ATPTVVTVWYNATSGGFYATD	10	28	0.263158	Tb927.5.1810_49
VDSMKVHVRRNATVASQSGAI	1	3	0.25	Tb11.v5.0153_57
VQLLEEEIEENETTGKSEATA	2	6	0.25	Tb11.v5.0788_252,Tb927.11.14620_413
IYLMNAVVKRNTSLVHVLFQS	1	3	0.25	Tb927.10.14030_173
GVVDSNDLPLNVSREVLQESR	1	3	0.25	Tb927.3.3580_370
GFIRPTDVLGNKTGSLVIEQA	1	3	0.25	Tb927.6.4320_321
RVGVRDSASGNISALGFCPIV	6	19	0.24	Tb927.6.4250_59
IAVDAPSWVSNFSRESSGAYN	6	21	0.222222	Tb927.5.1810_347,Tb927.5.1830_347
PAHTPNQILQNFSAIRHARIV	1	4	0.2	Tb927.7.2190_116
LAKTKRAFLANSSLYNSGFNG	3	14	0.176471	Tb927.8.4890_302
PRSCVRRGSGNHTIIYFVDDQ	1	5	0.166667	Tb05.5K5.210_138,Tb05.5K5.220_138,Tb11.v5.0364_140,Tb927.5.4570_138
PKQACFPWLENSSATRCQRGG	1	5	0.166667	Tb927.6.4260_40
GTVTLVASATNHTLGGRSFDR	1	6	0.142857	Tb927.9.4500_313
EIKHPNKLVLNVTDIVADAED	2	17	0.105263	Tb927.4.810_112
LVRQMKRVVHNVTTLMDCVTC	5	45	0.1	Tb927.8.4890_363
AADATARGKANVTLNTSGVKA	1	10	0.0909091	Tb05.5K5.210_599,Tb11.v5.0364_601,Tb927.5.4570_599
AAAATARGKANVTLNTSGVKA	1	10	0.0909091	Tb05.5K5.220_599
AVMETTNVIHNATLLRNHVGS	4	47	0.0784314	Tb927.5.1810_312,Tb927.5.1830_312
ELVKNSGKNKNTTNTTSGSDD	1	16	0.0588235	Tb927.9.9860_704
ALAREAGRALNFSLIYADKPI	0	4	0	Tb05.5K5.210_474,Tb05.5K5.220_474,Tb11.v5.0364_476
TARGKANVTLNTSGVKANDTG	0	11	0	Tb05.5K5.210_603,Tb05.5K5.220_603,Tb11.v5.0364_605,Tb927.5.4570_603
LDMNGGGSKGNVSGGFVDVFS	0	7	0	Tb05.5K5.220_254,Tb11.v5.0364_256
GGNKVLNKSANSTTAYQEIKK	0	3	0	Tb11.01.6240_108,Tb11.v5.0789_108
TTAQKIKFIQNTSSALNRTRQ	0	3	0	Tb11.v5.0225_72,Tb927.5.420_72
KFIQNTSSALNRTRQKVGKLV	0	3	0	Tb11.v5.0225_78,Tb927.5.420_78
WPVVRGLVALNGSAGVGQVVN	0	4	0	Tb11.v5.0423_58,Tb927.10.10840_58
MRSHMVVLWVNISKHPVWRDF	0	7	0	Tb11.v5.0668_278,Tb927.10.8230_278
EGTHEWPNKENFSATAYIYEF	0	3	0	Tb927.10.10000_389
GTLHCPLKVDNVSQNVINITV	0	5	0	Tb927.10.14030_108
HIALMRTREGNMTALFGFVST	0	17	0	Tb927.10.14030_328
SAVVKCESTGNATGKAEPTAV	0	3	0	Tb927.10.710_83
LLQTVTSDNSNKTTIVTLASV	0	5	0	Tb927.11.1680_186
KLLRYVSSKSNGTLVSFQEYI	0	17	0	Tb927.3.3580_474
VFIEHNISKENRSFLLEQLNC	0	3	0	Tb927.4.1230_192
ENRSFLLEQLNCSKENQGDTK	0	7	0	Tb927.4.1230_201
AVNTVLVPLVNKSIVKFTKKF	0	3	0	Tb927.4.810_296
LASGKYAAIVNVSNTFNKTGW	0	16	0	Tb927.5.1810_71,Tb927.5.1830_71
ACIGRYHTKSNMTVGGVNLQK	0	9	0	Tb927.5.1930_109
RANYYERNALNATAANKVCEL	0	4	0	Tb927.7.3250_26
KEKNMMYVVKNTSWIAAVNLS	0	6	0	Tb927.8.4060_225,Tb927.8.4110_225
VKNTSWIAAVNLSKTGESDIG	0	6	0	Tb927.8.4060_233,Tb927.8.4110_233
GHCKVNKHPGNNSEVILWDSL	0	3	0	Tb927.9.11480_108
VRHFALRFPLNNTPAPSSTSQ	0	8	0	Tb927.9.4500_726
EAGVFYRYAVNVSSSTKTTGV	0	3	0	Tb927.9.9860_552
*The NXS/T sequon surrounded by 10 residues each side.
	**Deamidated indicates that the peptide conains an Asp (D) residue in place of the Asn (N) residue in an NXS/T sequon
	**HexNAc indicates that the peptide conains an Asn-N-GlcNAc residue in place of the Asn (N) residue in an NXS/T sequon
