# Supplementary material for: Single-subunit oligosaccharyltransferases of Trypanosoma brucei display different and predictable peptide acceptor specificities
Source: J Biol Chem. 2017 Sep 19;292(49):20328–41. doi: 10.1074/jbc.M117.810945 (PMC5724017; doi:10.1074/jbc.M117.810945)
Supplement: Supplemental Data [file 10.1074_M117.810945_jbc.M117.810945-4.xlsx]

## Sheet: Table_S3
Protein Id	Protein Description	Protein Site	Predicted Peptide	Predictor Score	Predicted Enzyme
Tb10.v4.0132	variant surface glycoprotein (VSG), putative	122	AANALRQRAANVSAGYKLQSA	0.0485087	TbSTT3B
Tb927.9.15080	hypothetical protein, conserved	75	ALYRTGCCCRNGSSAANNGVR	0.048772	TbSTT3B
Tb927.3.560	expression site-associated gene 11 (ESAG11) protein, putative	40	MTLKGAKTLCNLSHALRVVST	0.049026	TbSTT3B
Tb927.10.2570	lysosomal alpha-mannosidase precursor, putative	456	LRTALTGRLFNLSNVSHCLLS	0.0494027	TbSTT3B
Tb927.8.4010	Flagellum adhesion protein 1	93	GGGGSTVRLVNKTGIYTVAGN	0.0502198	TbSTT3B
Tb927.8.4060	flagellum-adhesion glycoprotein, putative	224	KEKNMMYVVKNTSWIAAVNLS	0.0502996	TbSTT3B
Tb927.8.4110	flagellum-adhesion glycoprotein, putative	93	GGGGSTVRLVNKTGIYTIAGS	0.0506479	TbSTT3B
Tb11.v5.0145.1	variant surface protein (VSG), putative	416	AQQQTVCATHNKSKTACLTAN	0.0513223	TbSTT3B
Tb927.5.440	trans-sialidase, putative	558	PTPLLGVGVRNKSGLIADVGI	0.0534595	TbSTT3B
Tb927.7.7470	procyclic-enriched flagellar receptor adenylate cyclase 3	602	LKKTLFTFGLNLSSTVVLTPG	0.0537613	TbSTT3B
Tb11.v5.0139.1	variant surface protein (VSG), putative	375	TLRYSQLIALNKTLTALLVTG	0.0537792	TbSTT3B
Tb927.8.7350	trans-sialidase, putative	637	TIVTGAGKLLNISRFFVGHPG	0.0538996	TbSTT3B
Tb11.v5.0223.1	BNR repeat-like domain/Concanavalin A-like lectin/glucanases superfamily, putative	547	MSVAVHKAPKNPTPLLGVGVR	0.0539007	TbSTT3B
Tb927.10.710	hypothetical protein, conserved	131	YRYSLQLRAINNSVVHYKGFD	0.0544357	TbSTT3B
Tb927.8.4110	flagellum-adhesion glycoprotein, putative	72	LFKAVGGFFKNKSFPLLLCDV	0.0549332	TbSTT3B
Tb927.10.9370	hypothetical protein, conserved	177	NKTTVAVLYGNRTSQKLQQTV	0.0571698	TbSTT3B
Tb927.6.4250	hypothetical protein, conserved	85	RLTGLFPSLVNKTVGSSYTIS	0.0572801	TbSTT3B
Tb927.8.3540	hypothetical protein, conserved	192	GRPVNSGFGGNRTIFLFPCGN	0.0574928	TbSTT3B
Tb927.1.4890	expression site-associated gene 2 (ESAG2) protein, putative	173	NKTLEQAMRGNKSLLFNNVDN	0.0575436	TbSTT3B
Tb927.10.9510	hypothetical protein	71	PKKDVLVSCANKSRQTAAGIF	0.0577009	TbSTT3B
Tb927.8.3540	hypothetical protein, conserved	13	TNQCVRHGRLNLSTLLAVILL	0.058239	TbSTT3B
Tb927.3.5830	expression site-associated gene 1 (ESAG1) protein, putative	202	AHTCPLRNGVNKSTLQQYKNG	0.0582469	TbSTT3B
Tb927.9.1280	variant surface glycoprotein (VSG, atypical), putative	373	RDFVKVLWTKNVTYHIGSGFV	0.0584053	TbSTT3B
Tb927.4.3270	ESAG11-related protein, putative	125	QVLKRSITNVNASLGCMSVQM	0.058431	TbSTT3B
Tb927.8.4600	Zinc finger, C3HC4 type (RING finger), putative	11	CTGGSTKFYVNRSAVWLLPSW	0.0587008	TbSTT3B
Tb927.10.7020.1	acid phosphatase, putative	293	DLPYRILYMLNRSTSPGAKGV	0.0587128	TbSTT3B
Tb927.10.10120	hypothetical protein, conserved	325	RHPAVPKIIANVTKHLGSVSD	0.0589309	TbSTT3B
Tb927.8.7590	receptor-type adenylate cyclase GRESAG 4, putative	65	RRLESVTAGFNASIQSRSSTL	0.0590281	TbSTT3B
Tb927.6.540	gene related to expression site-associated gene 2 (GRESAG2), putative	34	SRHNWSIISRNRSVFTKLVSE	0.0591853	TbSTT3B
Tb927.10.14030	hypothetical protein, conserved	172	IYLMNAVVKRNTSLVHVLFQS	0.0593705	TbSTT3B
Tb927.10.16370	Variant Surface Glycoprotein, putative	321	YLGARLTGACNGSSGNGIGVK	0.0601177	TbSTT3B
Tb927.4.5410	variant surface glycoprotein (VSG, atypical), putative	370	RDFVKILWTKNVTYHTGAGFK	0.0602189	TbSTT3B
Tb927.3.2550	hypothetical protein, conserved	56	ENRLMTYAQKNCTLAHRVPSG	0.0602377	TbSTT3B
Tb927.2.5320	hypothetical protein, conserved	61	FSMVYRAFFRNKTYFVSYENA	0.0604957	TbSTT3B
Tb927.9.11480	Enriched in surface-labeled proteome protein 9	350	DVCRKAHLGINVTARTSSALM	0.0607122	TbSTT3B
Tb927.4.3200	hypothetical protein, conserved	156	RVGSEAVRMLNNSHGFCRNNG	0.0613424	TbSTT3B
Tb927.6.4940	RF-1 domain containing protein, putative	368	LYEKPTTTAKNCSVLVLGRDG	0.0614865	TbSTT3B
Tb11.v5.0153.1	BarP protein, putative	56	VDSMKVHVRRNATVASQSGAI	0.0617436	TbSTT3B
Tb927.3.1460	hypothetical protein	68	RDKNTWCCVNNVSKSMWTALE	0.0623343	TbSTT3B
Tb927.1.4890	expression site-associated gene 2 (ESAG2) protein, putative	99	MVKQTAGAGVNNSSSKSGNST	0.0623403	TbSTT3B
Tb927.11.15070	Basal body protein	584	TKHPACCFLKNISASFFPLLR	0.0623563	TbSTT3B
Tb927.8.970	hypothetical protein	154	VEVKGVAKSCNKTTKNVTVES	0.0624127	TbSTT3B
Tb927.11.8010	DNA repair protein, putative	135	RQMQRITVVANCSRINRPATD	0.0628118	TbSTT3B
Tb927.8.3540	hypothetical protein, conserved	886	GLRVTLKFHSNTSVLRLGSES	0.0629188	TbSTT3B
Tb927.10.13040	procyclic-enriched flagellar receptor adenylate cyclase 4	603	LRKTLITFGLNLSSTKVLEAR	0.0630823	TbSTT3B
Tb927.9.4500	heat shock protein, putative	725	VRHFALRFPLNNTPAPSSTSQ	0.0631223	TbSTT3B
Tb927.10.3620	Laminin-like protein, putative	278	MRTSKQSMTINHSRGGTNASQ	0.0634643	TbSTT3B
Tb927.5.4840	variant surface glycoprotein (VSG, atypical), putative	15	ALILLLCGTANRTKVKAANDK	0.0635325	TbSTT3B
Tb927.11.14620	expression site-associated gene 2 (ESAG2) protein, putative	262	WFKIRGLCYVNATSGIKDVVT	0.063577	TbSTT3B
Tb927.10.3740	hypothetical protein, conserved	390	LGCSSGVRKINASGGNAKDCN	0.063607	TbSTT3B
Tb11.v5.0224.1	invariant surface glycoprotein, putative	240	AAVKHTSKQWNASCISHGYAS	0.0638871	TbSTT3B
Tb927.7.5710	hypothetical protein, conserved	200	PFSLQAFFSRNTSVRRCIPSI	0.0640343	TbSTT3B
Tb927.8.7340	trans-sialidase, putative	163	NTVFVLVGRYNNSKTWWTGQA	0.0642868	TbSTT3B
Tb927.11.540.2	ABC transporter, mitochondrial, putative	320	FQISKRMLFFNASYVSSIQFV	0.0646324	TbSTT3B
Tb927.2.1920	expression site-associated gene 5 (ESAG5) protein, putative	294	GANNILRILRNWSLLNMTFPI	0.0648497	TbSTT3B
Tb927.4.3270	ESAG11-related protein, putative	288	LIDPLRRVTNNFSAWNTSITR	0.0650099	TbSTT3B
Tb11.v5.0118.1	variant surface protein (VSG), putative	73	ATEIKKLQAINMSLAPKTWSG	0.0651969	TbSTT3B
Tb927.5.1810	lysosomal/endosomal membrane protein p67	70	LASGKYAAIVNVSNTFNKTGW	0.0652795	TbSTT3B
Tb927.10.14030	hypothetical protein, conserved	218	GRNRLMVSTYNSSHHYVVSSG	0.0652823	TbSTT3B
Tb927.8.6550	hypothetical protein, conserved	113	DQERLRCGLRNQSRGTSASGL	0.0658196	TbSTT3B
Tb927.11.6170	protein transport protein SEC31, putative	135	HRGAVRGCQFNPSQPTFLAIG	0.0658637	TbSTT3B
Tb927.9.7410	expression site-associated gene 2 (ESAG2) protein, putative	173	NKTLEKAMRGNKSLLFNSIDN	0.0665507	TbSTT3B
Tb927.11.9250	hypothetical protein, conserved	275	PRQIGYAPVTNGSRRLLVTVA	0.0669868	TbSTT3B
Tb11.v5.0367.1	expression site-associated gene (ESAG) protein, putative	356	YRHNVVAALRNTSIITYNYTR	0.0672659	TbSTT3B
Tb927.10.15150	DNA-directed RNA polymerase III subunit C11, putative	41	PIQSRRPLTINHSFLKYNKVV	0.0673341	TbSTT3B
Tb927.3.5300	hypothetical protein, conserved	13	TRCLLAVTTINSSTASAAGRL	0.0674187	TbSTT3B
Tb927.10.14040	vacuolar ATP synthase subunit c, putative	178	KPIRELVTMKNRSHPFIVDTE	0.0674337	TbSTT3B
Tb927.9.15710	variant surface glycoprotein (VSG)-related, putative	422	IVRKPISTGNNASKSYGGDEV	0.0678582	TbSTT3B
Tb927.3.4190	endosomal integral membrane protein, putative	499	AREIPPQTYMNRTLFLLVVPP	0.0679974	TbSTT3B
Tb927.8.4060	flagellum-adhesion glycoprotein, putative	93	EGGGSTVRLVNKTGIYTIAGS	0.0682023	TbSTT3B
Tb927.6.470	gene related to expression site-associated gene 2 (GRESAG2), putative	35	HWRDWIQVSKNGSILTTLVSE	0.0683728	TbSTT3B
Tb927.7.6040	receptor-type adenylate cyclase GRESAG 4, putative	58	FSLLHKSVVSNGTVKALNTGV	0.0687252	TbSTT3B
Tb11.v5.0555.1	hypothetical protein, conserved	364	LHALYHTVLFNRTNSSMSVSN	0.0688311	TbSTT3B
Tb927.10.15830	hypothetical protein, conserved	34	AAPLKTQAPSNRSLLGYPLRR	0.0697085	TbSTT3B
Tb927.9.15680	transferrin receptor subunit	216	CPLTRWKVIHNATANATGRSG	0.0699848	TbSTT3B
Tb927.1.5110	expression site-associated gene 11 (ESAG11) protein, putative	138	NIVRVSYHVVNASLSIGQVLR	0.070448	TbSTT3B
Tb927.11.9250	hypothetical protein, conserved	210	FCRGLLSISRNLTKASADVNF	0.0704985	TbSTT3B
Tb927.5.4770	variant surface glycoprotein (VSG), putative	463	KGAKTTNTTGNNSFVIHKAPL	0.070636	TbSTT3B
Tb927.3.1430	chaperone protein DnaJ, putative	313	LTLKEALLGFNKTLKHLDGRV	0.071342	TbSTT3B
Tb927.6.4250	hypothetical protein, conserved	136	SLAVAKFLILNLSMKQGLYTY	0.0716028	TbSTT3B
Tb927.10.4530	hypothetical protein, conserved	202	IVFLLAGKTSNCSAIFRINRA	0.0727051	TbSTT3B
Tb927.8.7350	trans-sialidase, putative	163	NTVFVLVGRYNNSKTWWPLMN	0.0731972	TbSTT3B
Tb927.2.1920	expression site-associated gene 5 (ESAG5) protein, putative	65	IIPVVLKSLKNLTGNIKVPRQ	0.0733727	TbSTT3B
Tb10.v4.0078	hypothetical protein	104	RIAYAAANLANITGTNLGSRT	0.0739662	TbSTT3B
Tb927.2.1920	expression site-associated gene 5 (ESAG5) protein, putative	447	AQPRGFVLPFNLTGLLFNVST	0.0740865	TbSTT3B
Tb927.10.2570	lysosomal alpha-mannosidase precursor, putative	491	KGSKLTVMVWNPSVHPNVNTF	0.0741975	TbSTT3B
Tb927.10.4530	hypothetical protein, conserved	47	RSVFYGKMKGNWSVFWLSGNQ	0.0744007	TbSTT3B
Tb11.01.6241.1	expression site-associated gene (ESAG) protein, putative	103	TEAAGGNKVLNKSANSTTAYQ	0.074575	TbSTT3B
Tb09.v4.0107	expression site-associated gene 5 (ESAG5) protein, putative	297	AANNVLRLLNNWSMLNVSLLL	0.0755469	TbSTT3B
Tb927.11.18330.1	variant surface glycoprotein (VSG), putative	123	VYAPAVTQLVNLSTRLRQAAM	0.0755771	TbSTT3B
Tb927.9.14220	metacaspase 5, putative	69	GRVKALFIGINYTGSSAQLGG	0.0757956	TbSTT3B
Tb11.v5.0803.1	variant surface glycoprotein (VSG, atypical), putative	225	ALIEARPRSFNFSSKAIVVFF	0.0759335	TbSTT3B
Tb927.4.1090	endosomal integral membrane protein, putative	101	PSLYSVNVLRNVTCQPLCIVS	0.0760107	TbSTT3B
Tb11.v5.0668.1	protein disulfide isomerase	277	MRSHMVVLWVNISKHPVWRDF	0.0762473	TbSTT3B
Tb05.5K5.240	expression site-associated gene 3 (ESAG3) protein, putative	343	RLPWYRNLMGNSTYRHNVVAA	0.0764779	TbSTT3B
Tb927.8.7590	receptor-type adenylate cyclase GRESAG 4, putative	806	ISVWSMARVLNPSVPPVTKAA	0.0765223	TbSTT3B
Tb927.9.17910	variant surface glycoprotein (VSG, atypical), putative	397	TAINVRCETHNKSKTECLGAK	0.0766681	TbSTT3B
Tb927.8.950	hypothetical protein	239	SITRKYNLTLNQTQAVCLMVE	0.0768234	TbSTT3B
Tb927.11.18650.1	expression site-associated gene 1 (ESAG1) protein, putative	190	SVGRLKTTCGNHTCPLVHNVN	0.0768419	TbSTT3B
Tb927.3.2590	hypothetical protein	45	CRWKGKWHPANCTNTPVLLIG	0.0768587	TbSTT3B
Tb927.8.7350	trans-sialidase, putative	152	RVVDPTVVVKNNTVFVLVGRY	0.0768982	TbSTT3B
Tb09.v4.0166	variant surface glycoprotein (VSG, atypical), putative	496	GCKWENNACKNSSILVHKKLG	0.0769627	TbSTT3B
Tb927.7.6860	expression site-associated gene 5 (ESAG5) protein, putative	111	EPNKMILKFWNVSATVPFTRF	0.0775094	TbSTT3B
Tb11.v5.0367.1	expression site-associated gene (ESAG) protein, putative	88	CRMLMTAVVTNVSVISIGMGG	0.0777063	TbSTT3B
Tb11.v5.0791.1	ABC transporter, putative	278	TREMMTSPTKNLSGGWRMRVA	0.0778407	TbSTT3B
Tb927.8.970	hypothetical protein	159	VAKSCNKTTKNVTVESLIHAL	0.0778537	TbSTT3B
Tb927.11.20660	variant surface glycoprotein (VSG), putative	70	QKLYQYIQKLNMSVATKTWQD	0.0778673	TbSTT3B
Tb927.11.3470	endosomal integral membrane protein, putative	106	EMGVNVRFGKNVTGGVMCTFT	0.0779873	TbSTT3B
Tb927.6.4630	kinetoplastid-specific phospho-protein phosphatase, putative	187	FNKDLRKALTNGTLTPLGSTG	0.0780865	TbSTT3B
Tb927.11.9250	hypothetical protein, conserved	197	PEKWRTNSGTNSSFCRGLLSI	0.0781015	TbSTT3B
Tb11.v5.1024.1	variant surface glycoprotein (VSG, atypical), putative	87	TNIIEKIRKLNLTVLPSTVEK	0.0784603	TbSTT3B
Tb927.10.7140	membrane-bound acid phosphatase 2	47	HGARSPKVKHNQSQICGEVPC	0.0786272	TbSTT3B
Tb927.11.890	hypothetical protein, conserved	1136	LERARQLSPNNPTVHRLLCTA	0.0788867	TbSTT3B
Tb927.10.7020.1	acid phosphatase, putative	117	AYRDFIGPRFNRSRHFLRAVG	0.0789145	TbSTT3B
Tb11.v5.0252.1	RNA binding protein, putative	129	RRFERQLGALNRSLAAVTSNT	0.0790269	TbSTT3B
Tb927.2.1920	expression site-associated gene 5 (ESAG5) protein, putative	299	LRILRNWSLLNMTFPIPPAYN	0.0790606	TbSTT3B
Tb927.8.6720	hypothetical protein, conserved	506	KLVTIAGLATNVSIALSIGRP	0.0791027	TbSTT3B
Tb927.8.970	hypothetical protein	235	KAVSAYGKRYNLTLQQTQALC	0.0791307	TbSTT3B
Tb927.9.7880	hypothetical protein, conserved	62	LVKNHKWMICNRSERIGGANE	0.0794495	TbSTT3B
Tb927.5.620	invariant surface glycoprotein, putative	195	QSCDVIGFRKNFSAGQRNVIS	0.0794512	TbSTT3B
Tb927.4.810	expression site-associated gene 5 (ESAG5) protein, putative	295	AVNTVLVPLVNKSIVKFTKKF	0.0794577	TbSTT3B
Tb927.10.16220	Variant Surface Glycoprotein, putative	78	KLQLAATAAPNVSGAVVYGVL	0.0795114	TbSTT3B
Tb927.11.890	hypothetical protein, conserved	694	ANVILASHTVNKTKLCTNRDD	0.0799393	TbSTT3B
Tb927.9.15680	transferrin receptor subunit	220	RWKVIHNATANATGRSGAAED	0.0800572	TbSTT3B
Tb11.v5.0423.1	Plexin repeat, putative	57	WPVVRGLVALNGSAGVGQVVN	0.0800887	TbSTT3B
Tb927.11.8010	DNA repair protein, putative	639	ASKTATGVGLNLTAANHVLVV	0.0801857	TbSTT3B
Tb927.2.3270	65 kDa invariant surface glycoprotein	193	IQFRKHYLSVNRSAIDCSSTG	0.0804913	TbSTT3B
Tb927.11.13740	procyclic-enriched flagellar receptor adenylate cyclase 5	209	VEKLMMRMGHNISCVFAPESG	0.0807695	TbSTT3B
Tb927.4.5420	variant surface glycoprotein (VSG, atypical), putative	202	LKAATHIKLLNSSALRPRGLT	0.0808843	TbSTT3B
Tb927.8.930	hypothetical protein	235	GTKASITRKYNLTLNQTQAVC	0.0811013	TbSTT3B
Tb927.10.3620	Laminin-like protein, putative	56	QQLLGVGRSVNFTKRYVKELV	0.0812133	TbSTT3B
Tb927.9.1280	variant surface glycoprotein (VSG, atypical), putative	205	LKTATHIKLLNSSKLRPLGIT	0.08146	TbSTT3B
Tb11.v5.0914.1	variant surface glycoprotein (VSG, atypical), putative	459	GKTGTTNTTGNNSFIINKAPL	0.0816352	TbSTT3B
Tb927.11.7630.1	Gp63-1 surface protease homolog, putative	144	AVKDPIKVHRNQTFCKNFNIP	0.0818926	TbSTT3B
Tb927.8.280	variant surface glycoprotein (VSG), putative	110	NKEAVTTKLANTSAAAAALLR	0.0823152	TbSTT3B
Tb927.5.420	invariant surface glycoprotein, putative	77	KFIQNTSSALNRTRQKVGKLV	0.08241	TbSTT3B
Tb10.v4.0117	variant surface glycoprotein (VSG), putative	123	QSIRGVVAAANLTGYQLATSS	0.0827438	TbSTT3B
Tb927.5.610	acidic phosphatase, putative	215	DGLRKSTPYQNVTGTKMKLAL	0.0828077	TbSTT3B
Tb927.3.2510.1	expression site-associated gene 2 (ESAG2) protein, putative	253	PCKDAIRRPKNGSWTMMAEYC	0.0831372	TbSTT3B
Tb927.8.4890	pol-associated gene 1	301	LAKTKRAFLANSSLYNSGFNG	0.0831458	TbSTT3B
Tb927.4.3220	hypothetical protein, conserved	157	RVGLEAVCIVNKSHGYCGDNG	0.0832018	TbSTT3B
Tb11.v5.1033.1	variant surface glycoprotein (VSG), putative	110	NKEAVTAKLTNASAAAAALLR	0.083492	TbSTT3B
Tb927.4.4470	adenylyl cyclase	788	ISVWSMSRVLNPSVSLVVTQV	0.0835385	TbSTT3B
Tb927.8.3540	hypothetical protein, conserved	130	DKYGVCYVSGNKTFPAKRVDS	0.0837565	TbSTT3B
Tb927.10.5390	hypothetical protein, conserved	665	LGRCRFSTTGNNTASASRTEA	0.083819	TbSTT3B
Tb927.10.710	hypothetical protein, conserved	70	NCKFKRYNVLNASAVVKCEST	0.083845	TbSTT3B
Tb927.11.17320	variant surface glycoprotein (VSG), putative	409	IDVNTRCEAHNKSKTACLGAK	0.0838662	TbSTT3B
Tb11.v5.0367.1	expression site-associated gene (ESAG) protein, putative	159	KMSPPLPTFFNQTAIYRGDAW	0.0847678	TbSTT3B
Tb927.4.590	PQQ-like domain/Protein of unknown function (DUF1620), putative	482	PHSKLHVFSLNMTTGTIKGYL	0.0850677	TbSTT3B
Tb927.2.5280	Enriched in surface-labeled proteome protein 1	601	RMLAGNGNLLNITHFYIGGYG	0.0851276	TbSTT3B
Tb927.9.15650	hypothetical protein	49	CAAMKSLNTVNNTVQNIITTI	0.0854691	TbSTT3B
Tb10.v4.0257	variant surface glycoprotein (VSG), putative	468	KVKVVTTTSTNTTGSNTFVLN	0.0855412	TbSTT3B
Tb927.7.5710	hypothetical protein, conserved	155	RLPSASRRYSNGSAAAIDIFA	0.0856334	TbSTT3B
Tb927.11.15550	NADH-cytochrome b5 reductase, putative	184	DKTKLSLLFANRSENKILLKG	0.0858969	TbSTT3B
Tb927.8.1940	endosomal integral membrane protein, putative	391	YVSARLLKLWNRTKWMYVFLT	0.0859802	TbSTT3B
Tb11.v5.0282.1	expression site-associated gene (ESAG) protein, putative	299	NVLRLLHLFGNQSLLNMTIPI	0.0859968	TbSTT3B
Tb927.7.6460.2	Defective in exine formation 1 homolog, putative	56	LLPHARFAPTNASTTAHTCRS	0.0862036	TbSTT3B
Tb927.3.4190	endosomal integral membrane protein, putative	99	LYVTNMKKNTNCTVLPNCDAV	0.0862886	TbSTT3B
Tb11.v5.0638.1	serine carboxypeptidase III precursor, putative	422	AAGLVRSVSSNTSSMHFSFVQ	0.0863701	TbSTT3B
Tb927.7.900	hypothetical protein, conserved	416	AARYPLSTFPNTTKNYTDVAK	0.0863868	TbSTT3B
Tb11.v5.1018.1	variant surface glycoprotein (VSG), putative	133	FARQRASAIINRTLKLAEALK	0.0865021	TbSTT3B
Tb927.5.340	expression site-associated gene 5 (ESAG5) protein, putative	420	ALYAPLGRKINSTSLNTDVQV	0.0865868	TbSTT3B
Tb927.7.6050	receptor-type adenylate cyclase GRESAG 4, putative	69	KTIIAGNAGLNASFAARRNEG	0.0869208	TbSTT3B
Tb927.2.5280	Enriched in surface-labeled proteome protein 1	232	RFATIIYSSNNGTSWTVAKGF	0.0871192	TbSTT3B
Tb927.1.790	hypothetical transmembrane protein, conserved	704	QFVRLFHCCTNLTLNAAASMR	0.0871807	TbSTT3B
Tb927.11.17770	variant surface glycoprotein (VSG, atypical), putative	134	HARQAAAVVINRTLEMALERR	0.0872464	TbSTT3B
Tb08.27P2.670	variant surface glycoprotein (VSG, atypical), putative	13	SRSRTPACSKNCTLKALFITV	0.0873267	TbSTT3B
Tb927.4.3290	Trypanosomal VSG domain containing protein, putative	88	EAMERRKGTVNNSGAAKMSMH	0.0874988	TbSTT3B
Tb927.9.4520	Mitochondrial-processing peptidase subunit beta	13	PSFCRCLPVLNCTLSAPQCAA	0.0881189	TbSTT3B
Tb11.v5.0299.1	variant surface protein, putative	434	TAKPVCCTFQNQTACNNGQNR	0.0885732	TbSTT3B
Tb927.6.3940	Autophagy-related protein 27, putative	144	PFRFWSYHANNPSCFISVSPH	0.0887724	TbSTT3B
Tb927.9.9860	Hsp70 protein, putative	551	EAGVFYRYAVNVSSSTKTTGV	0.0889202	TbSTT3B
Tb927.9.4500	heat shock protein, putative	424	RLRDHAITQTNGTVRSLNELV	0.0891535	TbSTT3B
Tb927.10.14040	vacuolar ATP synthase subunit c, putative	164	LTTVTRKAQGNLSVKPIRELV	0.0896491	TbSTT3B
Tb927.5.150	hypothetical protein, conserved	15	AVIFLTLRTCNPSVVFTRQPD	0.0897848	TbSTT3B
Tb927.11.17720	variant surface glycoprotein (VSG, atypical), putative	248	LTTVTGKCKINTTQQVTAHRL	0.0900557	TbSTT3B
Tb927.4.1390	hypothetical protein, conserved	770	AVKVTFKCHGNVTTVGEAFSG	0.0902274	TbSTT3B
Tb11.v5.0731.1	65 kDa invariant surface glycoprotein, putative	193	IQFRNHYLSVNRSAIDCSSTG	0.0905918	TbSTT3B
Tb927.9.7410	expression site-associated gene 2 (ESAG2) protein, putative	268	PCKDEIRRPKNGSWTMMANYC	0.0906748	TbSTT3B
Tb927.3.120	variant surface glycoprotein (VSG), putative	146	EERVRAARAINLTAHIAQQIN	0.0906951	TbSTT3B
Tb927.2.1920	expression site-associated gene 5 (ESAG5) protein, putative	355	GNGAFTFQMRNGTISMGLYSG	0.0908399	TbSTT3B
Tb927.3.5760	hypothetical protein, conserved	138	SNRGSSTNAPNFSGQAPSRSV	0.0910247	TbSTT3B
Tb927.5.4060	Nicastrin, putative	509	KKTFLTLTRYNTTYANPNVFT	0.0912969	TbSTT3B
Tb927.8.7930	receptor-type adenylate cyclase GRESAG 4, putative	384	RTLGSRELLCNRTAYMNSLYN	0.091443	TbSTT3B
Tb927.9.890	variant surface glycoprotein (VSG), putative	121	RALPGLVAAANYSGQQQALAA	0.0915835	TbSTT3B
Tb927.8.7940	receptor-type adenylate cyclase GRESAG 4, putative	383	RTLGSRELLCNRTTYMNSLYN	0.0916957	TbSTT3B
Tb927.6.2890	single strand-specific nuclease, putative	179	GGNLVHVRVRNTTTKLHSFWD	0.0917188	TbSTT3B
Tb927.7.3870	hypothetical protein, conserved	208	YPRVLFLFPHNGSVMPVFNNG	0.0917993	TbSTT3B
Tb927.7.6580.1	hypothetical protein	196	KEVNRTNKTKNSSPTSLESPK	0.0918908	TbSTT3B
Tb927.2.5970	hypothetical protein, conserved	175	SKVNEMLPLCNSTRNCKTVLS	0.0919559	TbSTT3B
Tb927.2.4720	dolichyl-P-Man	548	CLSRRLTTRTNRSNSISVFID	0.0919847	TbSTT3B
Tb927.9.430	variant surface glycoprotein, fragment	248	IKLTKNPATQNKTTQTRQKAG	0.092119	TbSTT3B
Tb927.11.9820	TZ ciliopathy protein (tectonic), putative	108	KTTVGERGYINKSIIGHRALC	0.0923283	TbSTT3B
Tb927.11.14610	procyclin-associated gene 4 (PAG4) protein, putative	79	NYAKLKMLTGNLSGFECAQKK	0.0924067	TbSTT3B
Tb11.v5.0224.1	invariant surface glycoprotein, putative	160	GMNKVLTIYCNTTITGAKEGK	0.093161	TbSTT3B
Tb927.9.9860	Hsp70 protein, putative	703	ELVKNSGKNKNTTNTTSGSDD	0.093188	TbSTT3B
Tb927.8.6710	hypothetical protein, conserved	394	GVTSNVSNKANVTLGAAGADA	0.0932277	TbSTT3B
Tb11.v5.0216.1	invariant surface glycoprotein, putative	228	WTTSKPKKVVNCSTAGEPPCT	0.0933732	TbSTT3B
Tb927.6.440	haptoglobin-hemoglobin receptor	240	GDVLNKFKLSNASVGAVRDTS	0.0934471	TbSTT3B
Tb927.9.9860	Hsp70 protein, putative	520	GFFQPKLNHTNNSHIIRIQVR	0.093472	TbSTT3B
Tb927.1.4870	expression site-associated gene 1 (ESAG1) protein, putative	242	RNNLYKSGAVNNSNKVLDWRD	0.0937058	TbSTT3B
Tb927.5.4010	Enriched in surface-labeled proteome protein 4	228	TRNKLQLPHRNQSLPQAQEKK	0.0938284	TbSTT3B
Tb927.9.7950	hypothetical protein	156	KQLLTKLKNSNATVTTLEAYN	0.0938497	TbSTT3B
Tb927.9.14130	hypothetical protein, conserved	91	RLEMEQWIRANRTVGMFPEAH	0.093944	TbSTT3B
Tb927.8.490	hypothetical protein	85	IALAYSKKGWNHTSFESVGRT	0.0942395	TbSTT3B
Tb927.9.7860	hypothetical protein, conserved	64	ANGNYKWMLCNNSGRREGGSE	0.0950292	TbSTT3B
Tb927.1.860	transmembrane protein, putative	46	TNDWRIVSTFNISRHSVDSLV	0.0951568	TbSTT3B
Tb927.10.9370	hypothetical protein, conserved	167	FCVRGAVRKVNKTTVAVLYGN	0.095319	TbSTT3B
Tb927.11.3970	hypothetical protein, conserved	409	LRALTKSQRQNLSLALLEKER	0.0953501	TbSTT3B
Tb927.5.4010	Enriched in surface-labeled proteome protein 4	97	EVLPLCRYLKNCTISVNQTNY	0.0953723	TbSTT3B
Tb927.11.5920	conserved protein	127	MRSAAFVAGKNKSVPAERVNP	0.0954108	TbSTT3B
Tb09.v4.0026	variant surface glycoprotein (VSG), putative	146	EERARAARALNLTAHIAQQIN	0.0954675	TbSTT3B
Tb927.11.9820	TZ ciliopathy protein (tectonic), putative	495	RRCRNVYVGLNYSFVISQVGA	0.0955559	TbSTT3B
Tb927.3.1510	variant surface glycoprotein (VSG)-related, putative	104	ESKKELATRGNTTLLSVGGLS	0.0955686	TbSTT3B
Tb927.4.3270	ESAG11-related protein, putative	293	RRVTNNFSAWNTSITRQRAVL	0.0955932	TbSTT3B
Tb927.9.17410	variant surface glycoprotein (VSG, atypical), putative	405	EQEQKKKNQANRSCPTNTDKT	0.0956193	TbSTT3B
Tb927.11.17890	expression site-associated gene 1 (ESAG1) protein, putative	310	LYSHFNKVHNNFTSLLRDTNI	0.0961273	TbSTT3B
Tb927.10.8890	kinetoplast DNA-associated protein, putative	114	KRFAALSKLYNLSRPIQMEEV	0.0963884	TbSTT3B
Tb927.10.10210	procyclin-associated gene 4 (PAG4) protein	81	NYAKLKVLRSNSSGFECTKAK	0.0964078	TbSTT3B
Tb11.v5.1024.1	variant surface glycoprotein (VSG, atypical), putative	475	EDQHKCKTAKNKTAEGCASVG	0.096658	TbSTT3B
Tb927.8.4110	flagellum-adhesion glycoprotein, putative	497	LQKRLFSSPWNWTRKFLDELV	0.0967266	TbSTT3B
Tb927.2.4720	dolichyl-P-Man	582	VHKIQRRNPTNSTFATAGASQ	0.0968085	TbSTT3B
Tb927.8.4890	pol-associated gene 1	257	LRSLGVLNNPNISFYPNCGMF	0.0969726	TbSTT3B
Tb927.4.3270	ESAG11-related protein, putative	53	VVKQLRELANNVTRNMKLGEK	0.0972084	TbSTT3B
Tb927.9.9860	Hsp70 protein, putative	216	YYGVRRRGFGNRTVHLLVYDI	0.0979453	TbSTT3B
Tb927.11.20700	variant surface glycoprotein (VSG, atypical), putative	439	ESDGTKRCKYNATKATANGVP	0.0979803	TbSTT3B
Tb927.11.3970	hypothetical protein, conserved	486	AGGSTHSGGGNNSKARISGKF	0.0980199	TbSTT3B
Tb927.5.230	variant surface glycoprotein (VSG, atypical), putative	436	ETYENKKFQFNASKASASGVP	0.0984235	TbSTT3B
Tb927.7.280	cyclophilin-type peptidyl-prolyl cis-trans isomerase, putative	164	LSMANAGRNTNGSQFFICTVP	0.0986609	TbSTT3B
Tb927.11.7710.1	Gp63-1 surface protease homolog, putative	40	HRCDFGKLMKNMSMRDLPVVG	0.0988319	TbSTT3B
Tb927.9.4500	heat shock protein, putative	521	PHRNLLFAKRNTTVPAARSLI	0.0988508	TbSTT3B
Tb927.8.2380	ABC transporter, putative	218	HLEEIKTNKANKTPTNSNIIS	0.099285	TbSTT3B
Tb927.1.5120	expression site-associated gene 1 (ESAG1) protein, putative	314	KNFTSLLLNTNFTGIVNSSNS	0.099645	TbSTT3B
Tb927.6.1140	dolichyl-P-Man	79	TIISKAVSIYNPSGLRNIDVY	0.0998024	TbSTT3B
Tb927.7.4260	Enriched in surface-labeled proteome protein 13	166	NGAVRLLSVKNPTISEKLHRC	0.0999235	TbSTT3B
Tb927.5.5050	variant surface glycoprotein (VSG, atypical), putative	45	KLCTFVGLARNPTAPEAQLPV	0.100152	TbSTT3B
Tb927.3.1520	variant surface glycoprotein (VSG)-related, putative	232	GKGNSVCLMYNITSGTLTNHS	0.100207	TbSTT3B
Tb11.v5.0648.1	hypothetical protein, conserved	463	RLPRDTLPLRNLSIPLCAALG	0.100894	TbSTT3B
Tb11.v5.0948.1	variant surface glycoprotein (VSG, atypical), putative	443	ESDGTKRCKYNATKATANGAP	0.101501	TbSTT3B
Tb09.v4.0113	variant surface glycoprotein (VSG, atypical), putative	370	FALTNRALGLNSTVNILRHAP	0.101563	TbSTT3B
Tb927.3.3580	heat shock protein 90, putative	473	KLLRYVSSKSNGTLVSFQEYI	0.101666	TbSTT3B
Tb927.11.7630.1	Gp63-1 surface protease homolog, putative	501	KNVTSNVAFYNGSIQCPKKSE	0.101741	TbSTT3B
Tb927.8.4060	flagellum-adhesion glycoprotein, putative	232	VKNTSWIAAVNLSKTGESDIG	0.102109	TbSTT3B
Tb927.10.10770	Generative cell specific 1 protein, putative	516	SFGVKALKPSNGSQGGSTFEN	0.102119	TbSTT3B
Tb927.3.370	variant surface glycoprotein (VSG, atypical), putative	465	ASDGTNKCTYNASKAKANNVP	0.10231	TbSTT3B
Tb11.v5.0344.1	BarP protein, putative	91	AVELGQARSLNVTKAKEAAVR	0.102816	TbSTT3B
Tb927.11.8310	class I transcription factor A, subunit 4	245	SSKKRTLLLSNSSVFAKPSLT	0.103783	TbSTT3B
Tb927.11.12230	ATP-dependent protease ATPase subunit HslU2	237	TQQPKGNTKPNASINSVEMLS	0.103803	TbSTT3B
Tb927.10.2960	Translation factor GUF1, mitochondrial, putative	686	GKRIVASLKSNLTRTAVDIPL	0.103884	TbSTT3B
Tb927.9.7950	hypothetical protein	140	LLKLNHTTKTNASNECKQLLT	0.104119	TbSTT3B
Tb927.11.13740	procyclic-enriched flagellar receptor adenylate cyclase 5	376	AALGNSRVVSNRTAFMESLYY	0.10425	TbSTT3B
Tb927.8.4010	Flagellum adhesion protein 1	196	IMYSQISVSNNVTAKLVGGFQ	0.104539	TbSTT3B
Tb927.10.8400	legume-like lectin, putative	74	NYIRLTEGRRNVSGYIWNRHS	0.10532	TbSTT3B
Tb927.6.500	gene related to expression site-associated gene 2 (GRESAG2), putative	174	NKTLEEAMRGNKSLLFNSVDH	0.105464	TbSTT3B
Tb927.11.20400	variant surface glycoprotein (VSG), putative	408	KQHTIGQTTTNCSTHTTNQTC	0.105666	TbSTT3B
Tb927.3.540	expression site-associated gene 1 (ESAG1), truncated	37	LYFHLHAIHKNFTSLLLDANL	0.105804	TbSTT3B
Tb927.9.570	variant surface glycoprotein (VSG, atypical), putative	136	VLAKYGYTQENASKLIPLKGP	0.105952	TbSTT3B
Tb927.8.6710	hypothetical protein, conserved	388	FGPNIPGVTSNVSNKANVTLG	0.106029	TbSTT3B
Tb927.7.170	expression site-associated gene 9 (ESAG9) protein, putative	126	NPREGKTQTKNTSDAVIRGPT	0.106131	TbSTT3B
Tb927.6.2990	Putative papain-like cysteine peptidase (DUF1796), putative	234	LCLPAPKPYTNLSRVEGVPAL	0.106168	TbSTT3B
Tb927.5.620	invariant surface glycoprotein, putative	338	SRLKNKSVGNNLTQYTLLDED	0.10656	TbSTT3B
Tb927.4.4370.2	hypothetical protein, conserved	181	DDIGAFVARKNKSNGILQRFV	0.106649	TbSTT3B
Tb927.3.2510.1	expression site-associated gene 2 (ESAG2) protein, putative	173	NKTLEEAMRGNKSLLFNSVYN	0.106664	TbSTT3B
Tb927.9.7850	hypothetical protein, conserved	193	NSTTEILRMKNASLYNLKRHL	0.106753	TbSTT3B
Tb09.v4.0065	expression site-associated gene 1 (ESAG 1), putative	239	RSSLYKNGGVNKSKEGTNWYS	0.106759	TbSTT3B
Tb11.v5.0546.1	receptor-type adenylate cyclase GRESAG 4, putative	673	LMYSGIARTFNGSPSAYRLLF	0.106828	TbSTT3B
Tb927.7.6460.2	Defective in exine formation 1 homolog, putative	505	MQLKGWPVWMNSSITASVSVE	0.10692	TbSTT3B
Tb927.11.14600	procyclin-associated gene 2-like protein, putative	91	VDCRTMAFFLNYTVKKVSGMI	0.107085	TbSTT3B
Tb927.11.5920	conserved protein	77	VVLKSLEARRNATAPGEGAKT	0.107102	TbSTT3B
Tb11.0370	chrXI additional, unordered contigs	40	HRCDFGKLMKNMSVREPPVVD	0.107195	TbSTT3B
Tb927.8.7890	receptor-type adenylate cyclase GRESAG 4, putative	384	RTLGSRELLKNRTTYMNSLYN	0.10724	TbSTT3B
Tb927.2.1700	Enriched in surface-labeled proteome protein 10	364	GPLKNVCSNGNYSYAIMPFVT	0.107276	TbSTT3B
Tb927.8.500	hypothetical protein	193	MESTCKRIGGNCSKESTQIKS	0.107744	TbSTT3B
Tb06.3A7.960	hypothetical protein	99	LHVTQGVKEGNKTIGTAAAVK	0.107808	TbSTT3B
Tb927.9.7910	hypothetical protein, conserved	65	VSRRHKWMICNVTNRVGEANK	0.107822	TbSTT3B
Tb927.11.7630.1	Gp63-1 surface protease homolog, putative	40	HRCDFGKLMKNMSVREPPVPK	0.107865	TbSTT3B
Tb927.3.1500	variant surface glycoprotein (VSG)-related, putative	134	KVLSVAQIFQNITKNRRWVLK	0.107931	TbSTT3B
Tb927.10.2410	MSP-C, putative	377	VFASMGHYRVNFSRAEKTRWG	0.108085	TbSTT3B
Tb06.3A7.960	hypothetical protein	213	ERLKSFTRTPNKTINEHLPKC	0.108437	TbSTT3B
Tb927.11.5540	emp24/gp25L/p24 family/GOLD, putative	141	RQKRQSYSTTNPTALGIGKAS	0.108662	TbSTT3B
Tb11.0710	variant surface glycoprotein (VSG), putative	67	QVSYLAIAKLNASVAPQSWRD	0.10895	TbSTT3B
Tb927.10.10230	procyclin-associated gene 5 (PAG5) protein	35	LKLSAIKALCNTSKKLKAVHG	0.109628	TbSTT3B
Tb927.3.2510.1	expression site-associated gene 2 (ESAG2) protein, putative	336	LGYVKTLNNENRTCTGHTAGF	0.109919	TbSTT3B
Tb927.11.13130	membrane-bound acid phosphatase 1 precursor	86	TGKFLREHYNNASSVPFFPST	0.110003	TbSTT3B
Tb927.1.790	hypothetical transmembrane protein, conserved	101	RVVKNSMRSSNSSWGEGSVPS	0.110058	TbSTT3B
Tb927.11.14610	procyclin-associated gene 4 (PAG4) protein, putative	157	AQGFKKIVTCNTSKDSSVSLE	0.110455	TbSTT3B
Tb927.6.5740	variant surface glycoprotein (VSG, atypical), putative	441	ATEGEKKCKLNTTKVGQAKTQ	0.110546	TbSTT3B
Tb10.v4.0117	variant surface glycoprotein (VSG), putative	82	QATAAVVQAYNPSLAKAARAM	0.110627	TbSTT3B
Tb927.5.350	75 kDa invariant surface glycoprotein, putative	114	DQMRGVQRVANRTKRSVEEAW	0.110725	TbSTT3B
Tb927.8.7870	receptor-type adenylate cyclase GRESAG 4, putative	384	RTLGSRESLKNRTTYMNSLYN	0.110894	TbSTT3B
Tb927.3.4230	serine peptidase, clan SB, family S8-like protein	608	TLLRQYVRRLNRTASPSAALL	0.1109	TbSTT3B
Tb927.10.15010	lipoic acid synthetase, mitochondrial precursor, putative	288	QSLKVLEHVNNFTKGAMLTKS	0.111047	TbSTT3B
Tb10.v4.0163	variant surface glycoprotein (VSG), putative	438	AGEANKKCKFNATKATKNGVS	0.111258	TbSTT3B
Tb927.8.7940	receptor-type adenylate cyclase GRESAG 4, putative	810	ISVWSMARVLNPSVPPVSQPE	0.111465	TbSTT3B
Tb927.7.6860	expression site-associated gene 5 (ESAG5) protein, putative	220	IITAVNPILTNKTREISHMFP	0.111476	TbSTT3B
Tb927.5.420	invariant surface glycoprotein, putative	71	TTAQKIKFIQNTSSALNRTRQ	0.111674	TbSTT3B
Tb927.1.5330	variant surface glycoprotein (VSG, atypical), putative	414	DKEGCKQQKSNKTACTEANCK	0.111995	TbSTT3B
Tb927.9.1440	Paraquat-inducible protein A, putative	571	GNYALYLWRRNTSVRLDQKCS	0.112544	TbSTT3B
Tb927.9.7930	hypothetical protein, conserved	184	IEKVKQQCNHNITHHITNHKK	0.11256	TbSTT3B
Tb927.10.2410	MSP-C, putative	319	VAKRVARKHFNCSTAPGIEME	0.112714	TbSTT3B
Tb927.9.7290	variant surface glycoprotein (VSG)-related, putative	329	QYSVSNVKRNNPTLPWLEKMK	0.112843	TbSTT3B
Tb927.9.15570	BARP protein	163	AAVKCTKKAENVTTQSLNEAL	0.112965	TbSTT3B
Tb927.2.3320	65 kDa invariant surface glycoprotein	194	IKFRDHYLSVNRSAIDCSSTG	0.113165	TbSTT3B
Tb927.11.8010	DNA repair protein, putative	533	EIITKSSVFRNQTLTSAERIA	0.113377	TbSTT3B
Tb927.9.15630	BARP protein	163	LASKCSKRAENVTAQSLSEAL	0.113547	TbSTT3B
Tb927.10.10120	hypothetical protein, conserved	231	SSSEVCRTYFNLSKLQSHDSM	0.113647	TbSTT3B
Tb927.7.1150	hypothetical protein, conserved	576	LVQFRKEQVVNNSVNLFTEPL	0.113688	TbSTT3B
Tb927.5.4770	variant surface glycoprotein (VSG), putative	396	LEAKRQLQAQNKSETAKEAAE	0.113856	TbSTT3B
Tb11.v5.1026.1	procyclin-associated gene 2-like protein, putative	113	LLPKIREQGLNLTASAGIAAG	0.113859	TbSTT3B
Tb927.3.4650	C-8 sterol isomerase, putative	77	VLATYPAHTTNSSRWMWNNAG	0.114253	TbSTT3B
Tb11.v5.0924.1	variant surface glycoprotein (VSG, atypical), putative	346	KQLPWVSKIINLSNDIGKVNK	0.11447	TbSTT3B
Tb927.7.1480	hypothetical protein, conserved	128	RGSIGDKIVGNRSSGIFRVPV	0.114741	TbSTT3B
Tb927.6.2790	L-threonine 3-dehydrogenase, putative	251	PLEKLTRTVYNITGFSFSPSE	0.11481	TbSTT3B
Tb927.10.13040	procyclic-enriched flagellar receptor adenylate cyclase 4	68	ARNWVVAPGVNVSVVPPPSYD	0.115517	TbSTT3B
Tb927.1.05	variant surface glycoprotein (VSG), putative	368	QTLATQIKLLNITLAALEHGT	0.115636	TbSTT3B
Tb927.3.5690	hypothetical protein, conserved	92	RTETQCILRFNNTYGEKLVCT	0.115817	TbSTT3B
Tb927.10.13040	procyclic-enriched flagellar receptor adenylate cyclase 4	366	QALRSHGWMNNRTAFMESLYE	0.115988	TbSTT3B
Tb11.01.6240.1	expression site-associated gene 2 (ESAG2) protein, putative	107	GGNKVLNKSANSTTAYQEIKK	0.11621	TbSTT3B
Tb927.11.13740	procyclic-enriched flagellar receptor adenylate cyclase 5	858	ALGALLYFTMNRTRDNASAPK	0.116255	TbSTT3B
Tb927.8.4890	pol-associated gene 1	362	LVRQMKRVVHNVTTLMDCVTC	0.116275	TbSTT3B
Tb927.11.13740	procyclic-enriched flagellar receptor adenylate cyclase 5	1151	KLLMPICERWNVSIPRKPLPM	0.116306	TbSTT3B
Tb11.v5.0710.1	Gp63-1 surface protease homolog, putative	40	HRCDFGKLIKNMSMRDLPVVD	0.116366	TbSTT3B
Tb927.11.17890	expression site-associated gene 1 (ESAG1) protein, putative	296	PPSVLLTKMTNITSLYSHFNK	0.116451	TbSTT3B
Tb927.5.4770	variant surface glycoprotein (VSG), putative	459	NQEGKGAKTTNTTGNNSFVIH	0.116681	TbSTT3B
Tb927.6.440	haptoglobin-hemoglobin receptor	184	WVLLNAAKKGNGSADVKAAAE	0.116786	TbSTT3B
Tb927.9.15540	BARP protein	163	AAAKCTKKAENVTTQSLSETL	0.116892	TbSTT3B
Tb927.5.340	expression site-associated gene 5 (ESAG5) protein, putative	145	GTAKTDVRNANVSFAMRLSIG	0.117222	TbSTT3B
Tb927.5.3540	Meckelin (Transmembrane protein 67), putative	103	QAVVGLVPHSNQSQRCVQCGG	0.117351	TbSTT3B
Tb927.10.3620	Laminin-like protein, putative	86	CTYYLWTARGNITFSSKVLYD	0.117507	TbSTT3B
Tb927.1.5110	expression site-associated gene 11 (ESAG11) protein, putative	40	MTLKGAETLCNLSHALRVVGA	0.117523	TbSTT3B
Tb10.v4.0132	variant surface glycoprotein (VSG), putative	328	EMRRIAAILLNPSMGKKETYN	0.117628	TbSTT3B
Tb927.9.15640	BARP protein	91	AVKLAESRGLNVTKAKEAAVR	0.118405	TbSTT3B
Tb927.8.1940	endosomal integral membrane protein, putative	270	KEKNHWYSIMNSTLLVIFLTI	0.118436	TbSTT3B
Tb927.7.2190	translocon-associated protein (TRAP), alpha subunit, putative	115	PAHTPNQILQNFSAIRHARIV	0.118702	TbSTT3B
Tb927.3.490	variant surface glycoprotein (VSG), putative	423	AKAVSTVPKQNCTGKTKEKCK	0.118989	TbSTT3B
Tb927.5.3540	Meckelin (Transmembrane protein 67), putative	993	RWYRMTEGVVNISSKTLIDDR	0.119693	TbSTT3B
Tb927.10.11500	conserved protein	309	TLRRALVLAKNTTMAFEEKLN	0.119789	TbSTT3B
Tb927.9.7400	expression site-associated gene 11 (ESAG11) protein, putative	40	MTLKGAETLCNLSHALRVVSA	0.119922	TbSTT3B
Tb927.1.5240	expression site-associated gene 1 (ESAG1) protein, putative	292	PPSVLLTKMTNITSLYSQFNK	0.120239	TbSTT3B
Tb927.8.7940	receptor-type adenylate cyclase GRESAG 4, putative	590	FVIVKNFVVKNSSRRVRAIVR	0.12042	TbSTT3B
Tb11.v5.0552.1	75 kDa invariant surface glycoprotein, putative	114	GQMRGVQRVANRTKRSVEEAW	0.120645	TbSTT3B
Tb927.4.3040	Enriched in surface-labeled proteome protein 11	43	SLKGVNRAILNKSGEEYKESD	0.120683	TbSTT3B
Tb927.9.4500	heat shock protein, putative	534	VPAARSLIFPNRTADFTLTLH	0.120704	TbSTT3B
Tb927.1.4890	expression site-associated gene 2 (ESAG2) protein, putative	331	KGIFGYVKTENNTNHTCTGHT	0.120795	TbSTT3B
Tb11.v5.0610.1	variant surface glycoprotein (VSG, atypical), putative	67	TSFYKQIQKLNSSLSSLEWRK	0.121213	TbSTT3B
Tb927.11.1830	hypothetical protein, conserved	493	RATSQIERVQNVTIAWSYARP	0.121389	TbSTT3B
Tb11.v5.0421.1	75 kDa invariant surface glycoprotein, putative	133	AWEKAKRAAANSSKVLKELLK	0.122012	TbSTT3B
Tb927.3.2520	expression site-associated gene 1 (ESAG1) protein, putative	241	DNLYKGGAVKNSTGLINWREN	0.122645	TbSTT3B
Tb10.v4.0178	variant surface glycoprotein (VSG, atypical), putative	498	ENEPEKQRSRNRSFLLNNKLD	0.122793	TbSTT3B
Tb927.1.4900	expression site-associated gene 11 (ESAG11) protein, putative	40	MTLKGAETLCNLSHALRAVSA	0.122936	TbSTT3B
Tb927.6.2420	p22 protein precursor	32	FAKSHTAVVTNPTVPQPVYMQ	0.123049	TbSTT3B
Tb927.2.4720	dolichyl-P-Man	579	FQKVHKIQRRNPTNSTFATAG	0.12311	TbSTT3B
Tb927.10.13080	hypothetical protein	57	QLHFPLFFSLNFTSRVLSFGS	0.123333	TbSTT3B
Tb927.8.5910	hypothetical protein	150	KHALAAEQRANVTQERAHASL	0.123785	TbSTT3B
Tb927.11.11410	trans-sialidase, putative	479	PNRGATWTVSNHTGAQLYNFA	0.12413	TbSTT3B
Tb927.9.16490	variant surface glycoprotein (VSG), putative	16	TAPCSLQASRNNTRRNTRQKM	0.124791	TbSTT3B
Tb927.11.4840	hypothetical protein, conserved	346	PRIGSSSRQTNQSQRKVHHMY	0.124816	TbSTT3B
Tb927.6.750	kinetoplastid-specific phospho-protein phosphatase, putative	68	EMSGVISLRSNSSKQVVWKPR	0.125038	TbSTT3B
Tb927.1.790	hypothetical transmembrane protein, conserved	641	FIRCLKNERKNVSAHYLELLL	0.125814	TbSTT3B
Tb927.5.1830	lysosomal/endosomal membrane protein p67	471	ESMKRLMRYNNYTKDPFSLIP	0.126333	TbSTT3B
Tb927.5.380	75 kDa invariant surface glycoprotein, putative	84	QLSKAKTVLSNVTISDNIRTS	0.126511	TbSTT3B
Tb927.10.7020.1	acid phosphatase, putative	421	KRTGSWLKLCNFTITELDHDT	0.126572	TbSTT3B
Tb11.v5.0116.1	UDP-Gal or UDP-GlcNAc-dependent glycosyltransferase, putative	97	SYSEVARQSNNFSVKLLIIYA	0.126645	TbSTT3B
Tb927.4.4880	RING-variant domain containing protein, putative	535	AASLSRNAVNNGSNCSNNNNY	0.12674	TbSTT3B
Tb927.1.4910	expression site-associated gene 1 (ESAG1) protein, putative	240	RNNLYLNGAINSSHGLLKWRQ	0.127082	TbSTT3B
Tb927.6.2490	hypothetical protein, conserved	50	TKEPWLKRLTNQSRYRSFEFW	0.127219	TbSTT3B
Tb09.v4.0107	expression site-associated gene 5 (ESAG5) protein, putative	302	LRLLNNWSMLNVSLLLPERYN	0.12741	TbSTT3B
Tb927.9.14130	hypothetical protein, conserved	434	ERLTKGGNLSNGTKEKGNNTN	0.127574	TbSTT3B
Tb927.4.590	PQQ-like domain/Protein of unknown function (DUF1620), putative	534	SLVNNIRVFPNKSSGMEEVRR	0.127647	TbSTT3B
Tb927.9.9860	Hsp70 protein, putative	517	ERLGFFQPKLNHTNNSHIIRI	0.127706	TbSTT3B
Tb927.9.580	variant surface glycoprotein (VSG), putative	68	EASYNKIRNLNFSTSTTDWRK	0.12895	TbSTT3B
Tb927.11.6860	hypothetical protein	113	VHACKPAHPPNLSTCFFSFLF	0.129053	TbSTT3B
Tb08.27P2.290	variant surface glycoprotein (VSG, atypical), putative	70	LDAHKKLHALNLTLHNESVLK	0.129454	TbSTT3B
Tb927.8.460	variant surface glycoprotein (VSG, atypical), putative	202	TAAVFKAANGNPTNRKELCGD	0.130653	TbSTT3B
Tb927.10.10220	procyclin-associated gene 2 (PAG2) protein	234	RGSSGGGYLGNASLTTNLLWG	0.13155	TbSTT3B
Tb927.10.6180	hypothetical protein, conserved	110	NGVLNGTLGKNCTRDYLFTVA	0.131692	TbSTT3B
Tb927.11.8720	Leishmanolysin-like peptidase, putative	194	LSGRPIAGAINFSPSAITESY	0.131953	TbSTT3B
Tb09.v4.0113	variant surface glycoprotein (VSG, atypical), putative	63	RDVIAHIAAINISAAGANVSA	0.132258	TbSTT3B
Tb927.11.17190	variant surface glycoprotein (VSG), putative	286	IEGKAGAAAGNKSTEQLATLS	0.132469	TbSTT3B
Tb08.27P2.80	hypothetical protein	57	SKIRKSEQGWNITLCARGEDG	0.132677	TbSTT3B
Tb11.v5.0953.1	variant surface glycoprotein (VSG, atypical), putative	133	FARQRASEVINRTLKLTEKLK	0.132743	TbSTT3B
Tb927.8.4110	flagellum-adhesion glycoprotein, putative	171	KPKDILPFTLNGTQNLFISDT	0.133386	TbSTT3B
Tb11.v5.0682.1	variant surface glycoprotein (VSG), putative	402	KATKECEKQANKTAEQCTKLG	0.133869	TbSTT3B
Tb927.1.5330	variant surface glycoprotein (VSG, atypical), putative	134	ATRIKEAGFNNLTPGRRWAAQ	0.134003	TbSTT3B
Tb927.3.710	RING-variant domain containing protein, putative	68	ARLFALHAIVNFSNYGTEEKR	0.134139	TbSTT3B
Tb927.5.1810	lysosomal/endosomal membrane protein p67	593	PPTYGLLKLYNFSFVVMETPI	0.134197	TbSTT3B
Tb927.6.4250	hypothetical protein, conserved	58	RVGVRDSASGNISALGFCPIV	0.134813	TbSTT3B
Tb927.4.810	expression site-associated gene 5 (ESAG5) protein, putative	175	DDMNVRFAKLNLTPKLVNWCM	0.134814	TbSTT3B
Tb927.10.2570	lysosomal alpha-mannosidase precursor, putative	182	ASLLTSRAGFNGTFFARIDYR	0.134831	TbSTT3B
Tb927.4.4470	adenylyl cyclase	701	LVREFHRVVQNESKWKPLSLL	0.135	TbSTT3B
Tb927.4.1390	hypothetical protein, conserved	597	FKAVITSTQSNSSKTELVDLP	0.135172	TbSTT3B
Tb927.9.15600	BARP protein	163	AAAKCTKKADNVTAQSLSAAL	0.135313	TbSTT3B
Tb927.8.500	hypothetical protein	57	SKIRKSEQGWNITLCSRGEDG	0.135379	TbSTT3B
Tb927.10.10840	Enriched in surface-labeled proteome protein 15	186	WCCEEHRCVRNTSGCSKGGRP	0.135397	TbSTT3B
Tb927.3.2870	multicopper oxidase, putative	385	PMLVEFPVRSNLTGVRYLNTK	0.135529	TbSTT3B
Tb09.v4.0073	variant surface glycoprotein (VSG), putative	67	TASLKALKAMNLSTADSTWQS	0.136009	TbSTT3B
Tb09.v4.0202	variant surface glycoprotein (VSG), putative	408	KCEKTPGCHYNKTKEGKKCTL	0.136811	TbSTT3B
Tb927.6.4630	kinetoplastid-specific phospho-protein phosphatase, putative	133	GVSGRDRLLSNRTSVGMYLRT	0.137113	TbSTT3B
Tb11.v5.0229.1	75 kDa invariant surface glycoprotein, putative	219	DKWNFVKPKPNLTRLSECWNG	0.138289	TbSTT3B
Tb927.5.400	75 kDa invariant surface glycoprotein, putative	133	AWGKAKRAAANSSKVLKELLK	0.138411	TbSTT3B
Tb927.1.5120	expression site-associated gene 1 (ESAG1) protein, putative	305	LYSRFNEIHKNFTSLLLNTNF	0.138749	TbSTT3B
Tb927.10.9370	hypothetical protein, conserved	220	WTSRIGEYKANVTWPRWNVER	0.138765	TbSTT3B
Tb927.4.4880	RING-variant domain containing protein, putative	538	LSRNAVNNGSNCSNNNNYSIY	0.138771	TbSTT3B
Tb927.8.3540	hypothetical protein, conserved	806	PLSNKPNTVLNSTALSGNDST	0.138982	TbSTT3B
Tb927.3.4230	serine peptidase, clan SB, family S8-like protein	1094	LNNLNNVTRFNVSVNAESSIL	0.139087	TbSTT3B
Tb11.v5.0367.1	expression site-associated gene (ESAG) protein, putative	34	ACVSVVATHANGSVLRSTGSE	0.139398	TbSTT3B
Tb11.v5.0281.1	receptor-type adenylate cyclase GRESAG 4, putative	593	KRAEVIGDVLNKSLMTFDVAL	0.139795	TbSTT3B
Tb927.3.2510.1	expression site-associated gene 2 (ESAG2) protein, putative	138	QIEVNRTKALNASRSAEENML	0.139892	TbSTT3B
Tb927.7.6100	hypothetical protein	54	RSGVLKDGWHNISRPPYSFYS	0.14021	TbSTT3B
Tb927.4.3260	hypothetical protein, conserved	222	GGNKLADRVHNVSTTFGRVIK	0.140269	TbSTT3B
Tb927.9.9860	Hsp70 protein, putative	455	FLFAVSPEVKNSSNSKRMLAN	0.140439	TbSTT3B
Tb08.27P2.290	variant surface glycoprotein (VSG, atypical), putative	493	SCKWDGNKCKNFSFLVNKKFA	0.140639	TbSTT3B
Tb927.9.14130	hypothetical protein, conserved	240	FSSSNSTGTHNQSGKSNIGLP	0.141036	TbSTT3B
Tb927.11.5220	chaperone protein DnaJ, putative	27	LQLSFTPKVTNASIFGQPNDR	0.141265	TbSTT3B
Tb927.10.14040	vacuolar ATP synthase subunit c, putative	95	PRDVVATLRFNQTQEMTPAAF	0.141505	TbSTT3B
Tb927.2.1700	Enriched in surface-labeled proteome protein 10	118	LTGSYRFARRNISEGGDWPLI	0.141974	TbSTT3B
Tb08.27P2.240	variant surface glycoprotein (VSG), putative	416	QKLKECEKYHNKSKECTDNGC	0.141975	TbSTT3B
Tb927.10.20	expression site-associated gene 1 (ESAG1) protein, putative	218	KRGRIEVNVLNGSVSRCLNLQ	0.142236	TbSTT3B
Tb09.v4.0164	variant surface glycoprotein, fragment	408	TPNRGRSKHTNKTTEESKTLD	0.142258	TbSTT3B
Tb927.3.2620.2	hypothetical protein, conserved	886	GTTKSKANKANNSNDCEGVAT	0.142319	TbSTT3B
Tb927.10.14030	hypothetical protein, conserved	114	KVDNVSQNVINITVVSYKGNV	0.142636	TbSTT3B
Tb927.4.1160	hypothetical protein, conserved	860	ASAGYPAAPLNFTQRHQAGSP	0.142954	TbSTT3B
Tb927.9.14130	hypothetical protein, conserved	431	KQRERLTKGGNLSNGTKEKGN	0.143275	TbSTT3B
Tb927.9.9710	Histidine phosphatase superfamily (branch 1), putative	228	TAFDPHLNGGNRTAKRNVYDR	0.143694	TbSTT3B
Tb927.11.17110.1	variant surface glycoprotein (VSG), putative	446	NANGKVRMRANESAKLKMVES	0.14378	TbSTT3B
Tb927.2.3320	65 kDa invariant surface glycoprotein	415	AFFIMVKRRRNSSQDVDTGKA	0.143808	TbSTT3B
Tb11.v5.0731.1	65 kDa invariant surface glycoprotein, putative	414	AFFIMVKRRRNNSQDVDTGKA	0.14401	TbSTT3B
Tb927.3.4230	serine peptidase, clan SB, family S8-like protein	73	WFVRQRRPTGNTTSRTVKSYV	0.145871	TbSTT3B
Tb927.9.7950	hypothetical protein	134	KKADTELLKLNHTTKTNASNE	0.145996	TbSTT3B
Tb927.8.5910	hypothetical protein	40	GQHRREVVKSNCTKALKLAQL	0.146094	TbSTT3B
Tb927.5.3540	Meckelin (Transmembrane protein 67), putative	438	MYGRGCTRKGNSTEQVLTDYH	0.146157	TbSTT3B
Tb927.7.3260	expression site-associated gene 7 (ESAG7) protein, putative	25	RANYYERNALNATAANKVCEL	0.146282	TbSTT3B
Tb927.5.309b	invariant surface glycoprotein, putative	290	KIHKGLQEQRNHSEIISEGER	0.146371	TbSTT3B
Tb927.9.15550	BARP protein	163	AAAKCTKKAENVTAESLRAAL	0.14651	TbSTT3B
Tb11.v5.0889.1	variant surface glycoprotein (VSG), putative	223	WKHGSEIGARNTSLSLPKAKR	0.147026	TbSTT3B
Tb927.5.285b	expression site associated gene (ESAG) 4 protein, putative	529	GVTRDALRLPNVTFINPLAAS	0.147061	TbSTT3B
Tb927.7.6050	receptor-type adenylate cyclase GRESAG 4, putative	618	LVLQRFEGGLNSSVRLTTSVS	0.14733	TbSTT3B
Tb927.8.1870	Golgi/lysosome glycoprotein 1	52	VVQRFDKPGRNLTIHCLAYEV	0.147516	TbSTT3B
Tb927.4.3220	hypothetical protein, conserved	253	TNKLRSVEKVNASELLKLFVT	0.147562	TbSTT3B
Tb927.11.13130	membrane-bound acid phosphatase 1 precursor	236	LLLQHVKQLRNVTEFCFREEF	0.147564	TbSTT3B
Tb927.11.16170	hypothetical protein, conserved	163	QMRVCFFSPVNSTGCPSYSFL	0.14764	TbSTT3B
Tb927.11.20550	variant surface glycoprotein (VSG), putative	454	KKNGDYAKATNTTGSNSFVIH	0.1477	TbSTT3B
Tb927.9.17380	Serum resistance-associated gene (SRA), putative	409	NLWSALKAASNQSPPTRHRRN	0.147737	TbSTT3B
Tb927.11.18920.1	variant surface protein (VSG, atypical), putative	153	ANYVRRTRRINSSPRISLSNG	0.147844	TbSTT3B
Tb927.11.20390	variant surface glycoprotein (VSG), putative	432	ESDGTKKCKYNATKAEKSGVS	0.148088	TbSTT3B
Tb11.v5.0952.1	variant surface glycoprotein (VSG, atypical), putative	80	RTAIYTEAYRNGTYTAADRAL	0.148266	TbSTT3B
Tb927.5.4060	Nicastrin, putative	168	LQLTERNRLLNITAVLYSDDT	0.148433	TbSTT3B
Tb927.2.1920	expression site-associated gene 5 (ESAG5) protein, putative	252	RMELSLAILPNASSSRVVPPD	0.14858	TbSTT3B
Tb927.8.6700	hypothetical protein, conserved	459	AANCTEGRAKNVSIEVVRVAA	0.148833	TbSTT3B
Tb927.4.2500	Eukaryotic translation initiation factor 2-alpha kinase 2	944	HIVVEIRSGGNGSAKLGDNGA	0.148985	TbSTT3B
Tb927.11.17720	variant surface glycoprotein (VSG, atypical), putative	389	QITDCKQHKNNKTECENAGKC	0.149019	TbSTT3B
Tb927.7.6830	trans-sialidase, putative	212	DSVFVLVARYNVTKGYWHNEN	0.149302	TbSTT3B
Tb927.10.10770	Generative cell specific 1 protein, putative	172	CGACALSGICNPTSRSVGTCS	0.149368	TbSTT3B
Tb927.9.190	variant surface glycoprotein (VSG), putative	127	AALTALERLYNSTKATAGQAA	0.149617	TbSTT3B
Tb927.9.11720	Iron-sulfur cluster assembly protein	144	QAAVENYLSKNPSLKSKVHKK	0.149976	TbSTT3B
Tb927.10.11290	hypothetical protein, conserved	11	WRCAIGLWVWNPSGTLCDSLV	0.150232	TbSTT3B
Tb927.7.1480	hypothetical protein, conserved	325	VGDGLPRCTMNCTAHTRRLTL	0.150249	TbSTT3B
Tb927.5.1470	NADH-cytochrome b5 reductase, putative	101	ITYPFVPITPNNTKGRFEILV	0.150256	TbSTT3B
Tb927.1.5200	expression site-associated gene 1 (ESAG1) protein, putative	287	SPSALRAMMSNITFLYSHFKE	0.150713	TbSTT3B
Tb927.11.7410	MSP-A, putative	221	INFIPAAIQRNPSSLAEHVAM	0.150765	TbSTT3B
Tb09.v4.0185	variant surface glycoprotein (VSG), putative	66	QSEYKRILKLNMSVADSTWQE	0.151071	TbSTT3B
Tb927.5.4600	expression site-associated gene 3 (ESAG3) protein, putative	363	ALRNTSIITYNYTRERIVRKY	0.151295	TbSTT3B
Tb927.5.4630	expression site-associated gene 1 (ESAG1) protein, putative	242	GKLYGNGIVKNLTTLLEWRDD	0.151441	TbSTT3B
Tb927.5.4010	Enriched in surface-labeled proteome protein 4	103	RYLKNCTISVNQTNYTCDVED	0.151731	TbSTT3B
Tb927.11.14620	expression site-associated gene 2 (ESAG2) protein, putative	197	TCGMSNDKMKNVSFAGYSLVG	0.15182	TbSTT3B
Tb927.10.3620	Laminin-like protein, putative	285	MTINHSRGGTNASQFLWNWIK	0.152044	TbSTT3B
Tb927.4.1200	expression site-associated gene 1 (ESAG1) protein, putative	309	LHSHFNKVHNNFTSLLFDIDV	0.152158	TbSTT3B
Tb927.11.18820.1	variant surface protein (VSG, atypical), putative	367	LQLQLKKSKQNATRTLRENKT	0.152211	TbSTT3B
Tb11.v5.0311.1	variant surface protein, putative	105	LTAYISRKKSNHSSEKEGHSP	0.152803	TbSTT3B
Tb927.9.7400	expression site-associated gene 11 (ESAG11) protein, putative	138	DIVRVSYHVVNASLSIGQVLR	0.152912	TbSTT3B
Tb11.v5.0957.1	variant surface glycoprotein (VSG), putative	242	ENQGGLKVCANLTTTRPWRSQ	0.153899	TbSTT3B
Tb927.9.570	variant surface glycoprotein (VSG, atypical), putative	461	KGGATNSEGKNYSGKKTEGEC	0.153906	TbSTT3B
Tb927.5.4950	variant surface glycoprotein (VSG, atypical), putative	128	KKHGADSRPSNFSKLSITDQQ	0.154038	TbSTT3B
Tb927.4.3290	Trypanosomal VSG domain containing protein, putative	135	SGIREERRLANVSRKFALERM	0.154752	TbSTT3B
Tb927.4.1390	hypothetical protein, conserved	68	SGAAVCGTTANITPRMVFPIT	0.154755	TbSTT3B
Tb927.4.2500	Eukaryotic translation initiation factor 2-alpha kinase 2	216	LTSFLHVVLCNVTIHVVRRGM	0.155206	TbSTT3B
Tb927.8.3540	hypothetical protein, conserved	904	SESVHFYRFVNSSGPRTKCYC	0.15529	TbSTT3B
Tb927.3.2870	multicopper oxidase, putative	297	MAFAAGSCHLNISLPKACRFH	0.155374	TbSTT3B
Tb927.11.3780	subtilisin peptidase	927	GGVNAKRDVKNVSVAALKRYY	0.155495	TbSTT3B
Tb927.3.5670	hypothetical protein	61	RIKRLNYAKANCTLERYAPKN	0.155821	TbSTT3B
Tb10.v4.0058	variant surface glycoprotein (VSG), putative	427	QAEACEKRKNNKTACESTGKC	0.156332	TbSTT3B
Tb11.v5.1009.1	variant surface glycoprotein (VSG), putative	155	LAAAKVNAILNTTMELRNQLQ	0.156939	TbSTT3B
Tb927.9.7390	variant surface glycoprotein (VSG)-related, putative	364	RQSQKPLRPKNETQVISPLLV	0.157253	TbSTT3B
Tb927.10.5390	hypothetical protein, conserved	368	LYHTVLFNRTNSSMSVSNDYL	0.157585	TbSTT3B
Tb927.9.15510	BARP protein	163	AAKKCTKKAKNVTAQSLNEVL	0.157688	TbSTT3B
Tb927.10.10100	hypothetical protein, conserved	700	MAIQKNNDAKNGTFPRAPHSG	0.157974	TbSTT3B
Tb927.10.10	variant surface glycoprotein VSG 10.1	431	KTGESKKQGDNKTTTNTTGSN	0.158151	TbSTT3B
Tb927.8.3540	hypothetical protein, conserved	364	ISVENAMARVNFSTKMLIDDK	0.158314	TbSTT3B
Tb927.9.7960	hypothetical protein	279	YPKVFREIIKNVTEACKQLWK	0.158942	TbSTT3B
Tb927.10.10	variant surface glycoprotein VSG 10.1	436	KKQGDNKTTTNTTGSNSFVIN	0.158964	TbSTT3B
Tb11.v5.0923.1	variant surface glycoprotein (VSG), putative	449	TESTDKKWKYNATKATKNGVP	0.159226	TbSTT3B
Tb927.7.6080	receptor-type adenylate cyclase GRESAG 4, putative	379	RALSSREWLKNRSTFKKSLYN	0.159668	TbSTT3B
Tb927.1.5240	expression site-associated gene 1 (ESAG1) protein, putative	306	LYSQFNKVHNNFTSLLLENNI	0.159687	TbSTT3B
Tb927.4.1390	hypothetical protein, conserved	265	RQVPTFTAVGNGTLLSMDVCC	0.159798	TbSTT3B
Tb927.6.560	cysteine peptidase C (CPC)	75	RLNGVIKKNNNASILPKRRFT	0.160325	TbSTT3B
Tb927.5.1830	lysosomal/endosomal membrane protein p67	593	PPTYGLLKLYNFSFVAMETPF	0.160972	TbSTT3B
Tb927.6.540	gene related to expression site-associated gene 2 (GRESAG2), putative	251	PCKDEIRRPQNGSWTMMADYC	0.161084	TbSTT3B
Tb927.10.5690	procyclin-associated gene 2 (PAG2) protein, putative	163	PMEVLKRCYANNSKTGEWEFL	0.161258	TbSTT3B
Tb927.10.200	vacuolar ATP synthase, putative	178	LYGLIIALLMNNTANKVNYGP	0.161632	TbSTT3B
Tb927.3.1510	variant surface glycoprotein (VSG)-related, putative	93	RNCALHKVFWNESKKELATRG	0.161783	TbSTT3B
Tb927.10.14030	hypothetical protein, conserved	327	HIALMRTREGNMTALFGFVST	0.161872	TbSTT3B
Tb927.11.4070	hypothetical protein	32	MVTMTVSWPHNASCKGIQGDP	0.162514	TbSTT3B
Tb927.10.5690	procyclin-associated gene 2 (PAG2) protein, putative	251	DGILGVSKNGNGTTGSKGNTR	0.16256	TbSTT3B
Tb927.3.120	variant surface glycoprotein (VSG), putative	21	LIAAKSLHRANGTPGDAQNVF	0.162673	TbSTT3B
Tb927.8.970	hypothetical protein	97	LEKRARVLAANVTEAVKKAEI	0.162915	TbSTT3B
Tb927.3.600	hypothetical protein	77	KEWRIRDRPGNCTVCIGGLGC	0.163388	TbSTT3B
Tb09.v4.0077	variant surface glycoprotein (VSG), putative	382	KQAKYLTAPPNNSANTDKPSH	0.163477	TbSTT3B
Tb927.6.2560	hypothetical protein, conserved	65	SVFTERYGVFNASLVLSASSN	0.163531	TbSTT3B
Tb927.10.2960	Translation factor GUF1, mitochondrial, putative	41	SPLLSSFSAYNMSSGNRVTSS	0.16366	TbSTT3B
Tb927.10.5390	hypothetical protein, conserved	428	LALLDNGGMRNKTAQKVKLAR	0.164504	TbSTT3B
Tb09.v4.0107	expression site-associated gene 5 (ESAG5) protein, putative	450	ADPHGFRLSFNISGLLLSVSN	0.164585	TbSTT3B
Tb927.8.6730	hypothetical protein, conserved	503	TLVGAAQLAVNVSIGLSIGRP	0.164802	TbSTT3B
Tb927.6.190	receptor-type adenylate cyclase GRESAG 4, putative	257	AKFIKNMIVDNRTRDAHFLST	0.164828	TbSTT3B
Tb927.9.7950	hypothetical protein	72	RRRRNVSFYWNCSNEKTLNEL	0.164981	TbSTT3B
Tb927.9.7330	expression site-associated gene 2 (ESAG2) protein, putative	104	GAAGSNKGSSNSSNSTTAYQL	0.165241	TbSTT3B
Tb927.5.3540	Meckelin (Transmembrane protein 67), putative	88	RVDTGALLCVNCSQTQAVVGL	0.1654	TbSTT3B
Tb927.7.7470	procyclic-enriched flagellar receptor adenylate cyclase 3	365	RALRSHGWMNNGTAFLESLYE	0.165558	TbSTT3B
Tb927.11.15550	NADH-cytochrome b5 reductase, putative	99	PMRSYTPITPNGTMGYFDLLV	0.166183	TbSTT3B
Tb927.11.11960	hypothetical protein, conserved	149	AISEGTILHINKSVYGCLTTI	0.166297	TbSTT3B
Tb927.7.400	hypothetical protein, conserved	58	VKVFKTSAAANVSDASKAREG	0.166646	TbSTT3B
Tb927.10.10210	procyclin-associated gene 4 (PAG4) protein	338	LLDYMIRRCGNFTHKRQKNFF	0.166931	TbSTT3B
Tb927.4.1390	hypothetical protein, conserved	797	AMHTVGVKSNNISELVVTTQI	0.167138	TbSTT3B
Tb927.10.2410	MSP-C, putative	253	TDGRPVSGVVNISPKYVAETD	0.16746	TbSTT3B
Tb927.7.360	hypothetical protein, conserved	58	VKALKALAAANVSDASKAREG	0.167601	TbSTT3B
Tb11.01.6241.1	expression site-associated gene (ESAG) protein, putative	173	NKTLEEAMRGNKSLLFNSVDD	0.167953	TbSTT3B
Tb927.8.4600	Zinc finger, C3HC4 type (RING finger), putative	86	LSCSEAATLRNSSVTCGARCQ	0.168015	TbSTT3B
Tb927.10.10210	procyclin-associated gene 4 (PAG4) protein	156	NNSYCVKDRQNFTGCFGTASF	0.168493	TbSTT3B
Tb11.v5.0449.1	Variant Surface Glycoprotein, putative	104	FATKAEKTLNNLTSVAIETAI	0.168502	TbSTT3B
Tb927.3.5670	hypothetical protein	77	YAPKNLHKGGNCTLCVDGFWC	0.168742	TbSTT3B
Tb927.11.17500	variant surface glycoprotein (VSG), putative	171	RQEPKCTSELNKSPRQKAGQP	0.1688	TbSTT3B
Tb927.11.11720	FG-GAP repeat protein, putative	294	RTEGELKVFGNCSAFNGVAVF	0.168998	TbSTT3B
Tb927.1.4890	expression site-associated gene 2 (ESAG2) protein, putative	251	PCKDEIRRPSNGSWTMMAEFC	0.169077	TbSTT3B
Tb927.7.440	hypothetical protein, conserved	58	VKALKASAAANVSDASKAREG	0.169669	TbSTT3B
Tb927.10.14040	vacuolar ATP synthase subunit c, putative	148	EGVRLVMTKYNETRNKLTTVT	0.170115	TbSTT3B
Tb927.4.2500	Eukaryotic translation initiation factor 2-alpha kinase 2	164	LTPSHPQFFMNLSTLIRRRHV	0.170339	TbSTT3B
Tb927.10.7020.1	acid phosphatase, putative	191	RAERDMRRWLNTSLSDFIADP	0.170483	TbSTT3B
Tb927.3.4230	serine peptidase, clan SB, family S8-like protein	1202	TAQVFMTLVHNASSQNKVQDV	0.170673	TbSTT3B
Tb927.8.950	hypothetical protein	97	PVERAKRVASNVTEAAKKAET	0.170692	TbSTT3B
Tb927.11.18770.1	variant surface protein (VSG), putative	418	TDINVRCETHNKSKTECLGAQ	0.172261	TbSTT3B
Tb927.2.3300	65 kDa invariant surface glycoprotein	414	AFFIMVKRRRNSSKDVDTGKA	0.172382	TbSTT3B
Tb927.9.16320	variant surface glycoprotein (VSG), putative	409	KNKDCNNHKTNSTCTENKCKW	0.172429	TbSTT3B
Tb927.11.3780	subtilisin peptidase	248	GTFSVSVTAGNISLTSNLRSS	0.172438	TbSTT3B
Tb927.3.600	hypothetical protein	61	KRQLAQYARANCTEVKKEWRI	0.172466	TbSTT3B
Tb927.11.13130	membrane-bound acid phosphatase 1 precursor	278	RILFNAESRMNGTTTLKLYHY	0.173014	TbSTT3B
Tb927.8.950	hypothetical protein	421	IAVRRKEVKLNKTMEVAGVAS	0.173055	TbSTT3B
Tb927.11.17370	variant surface glycoprotein (VSG), putative	454	KAENEGKTTTNTTGRNSFAIK	0.173435	TbSTT3B
Tb927.6.380	hypothetical protein, conserved	196	GQLHVMGWYTNVTKWFGWFDG	0.173531	TbSTT3B
Tb927.10.5400	hypothetical protein, conserved	211	LSTAFSHTVRNLTTESRSDWI	0.173684	TbSTT3B
Tb11.1451.1	variant surface glycoprotein (VSG), putative	79	RIAEATAKDRNRTIALEALSI	0.174141	TbSTT3B
Tb927.4.3290	Trypanosomal VSG domain containing protein, putative	233	KGPGRKKLWKNVSYDGSDVAF	0.17445	TbSTT3B
Tb927.11.6170	protein transport protein SEC31, putative	392	AVRLTRIVTNNASDPSGMSGG	0.174749	TbSTT3B
Tb927.5.660.2	Trypanosomal VSG domain containing protein, putative	232	FFVSTLNTTSNSSSGPRNLLG	0.174847	TbSTT3B
Tb11.v5.0281.1	receptor-type adenylate cyclase GRESAG 4, putative	786	NRCETNFGAGNISVWSMSRVL	0.17489	TbSTT3B
Tb927.7.6040	receptor-type adenylate cyclase GRESAG 4, putative	1200	ADFRVGHNSLNSSTILMGGVQ	0.174932	TbSTT3B
Tb927.5.1810	lysosomal/endosomal membrane protein p67	424	YNRPYFPNVYNLSGTLKMQEE	0.175166	TbSTT3B
Tb927.9.7330	expression site-associated gene 2 (ESAG2) protein, putative	107	GSNKGSSNSSNSTTAYQLMIQ	0.175865	TbSTT3B
Tb927.9.9860	Hsp70 protein, putative	706	KNSGKNKNTTNTTSGSDDAVK	0.176498	TbSTT3B
Tb927.4.3220	hypothetical protein, conserved	120	ESYLRKKFNLNVSYLEEKVMD	0.17676	TbSTT3B
Tb927.5.1830	lysosomal/endosomal membrane protein p67	76	AAIVNVSNTFNKTGWDVVTAV	0.177214	TbSTT3B
Tb11.v5.0722.1	variant surface glycoprotein (VSG)-related, putative	79	SAIAINIGAINMSIAARTFKA	0.177352	TbSTT3B
Tb927.10.13860	GPI-anchor transamidase subunit 8 (GPI8)	24	APAAEGFHGMNKTNTWAVILS	0.178706	TbSTT3B
Tb927.4.2450	thioredoxin, putative	220	VSKLPAIVVLNTTAGEVKPVI	0.178893	TbSTT3B
Tb927.11.2460	hypothetical protein, conserved	33	STLPSYAALPNKSVELPPYLK	0.179012	TbSTT3B
Tb927.8.2810	5'-3' exoribonuclease C	742	KGESMVRRVGNITGDTFECGS	0.179148	TbSTT3B
Tb927.5.4730	variant surface glycoprotein (VSG, atypical), putative	246	RFATTVQGTINLSNETAADNK	0.179475	TbSTT3B
Tb927.10.5400	hypothetical protein, conserved	513	FVPLVTFYIINRTLTKDLLYP	0.179798	TbSTT3B
Tb927.10.6180	hypothetical protein, conserved	104	IFAVSGNGVLNGTLGKNCTRD	0.179978	TbSTT3B
Tb927.3.710	RING-variant domain containing protein, putative	467	VHRQCLEKWRNTTTNVEHRRV	0.180495	TbSTT3B
Tb927.10.210	GPI transamidase component GAA1	143	DSFVRAAIVINVTSFHTNNLC	0.181486	TbSTT3B
Tb927.9.1280	variant surface glycoprotein (VSG, atypical), putative	360	LQKLYGGDKQNFTRDFVKVLW	0.181526	TbSTT3B
Tb927.6.500	gene related to expression site-associated gene 2 (GRESAG2), putative	367	GGIPWYNRLTNATKELQEMAK	0.181557	TbSTT3B
Tb927.5.4010	Enriched in surface-labeled proteome protein 4	239	QSLPQAQEKKNNTNHSTSQND	0.181876	TbSTT3B
Tb927.2.2060	variant surface glycoprotein (VSG)-related, putative	158	LWLELKMSPINKSLSDALSGS	0.182268	TbSTT3B
Tb927.9.15520	BARP protein	163	AARVCRRAADNVTAQSLTAAL	0.182288	TbSTT3B
Tb927.5.370	75 kDa invariant surface glycoprotein, putative	133	TEGRAKKAAANASAALDEVLK	0.182739	TbSTT3B
Tb927.9.15620	BARP protein	163	AAVKCTKKAENVTADSLRAAL	0.18366	TbSTT3B
Tb927.4.4470	adenylyl cyclase	596	KVLQKTLDIFNASLSSFVASG	0.184207	TbSTT3B
Tb927.9.7410	expression site-associated gene 2 (ESAG2) protein, putative	281	WTMMANYCKGNSSPCSPDNIK	0.184719	TbSTT3B
Tb927.5.420	invariant surface glycoprotein, putative	94	GKLVDSIKAKNATVGDAIKRH	0.185001	TbSTT3B
Tb11.v5.1017.1	variant surface glycoprotein (VSG), putative	148	GGSNYCVSNGNKTANGEAEAK	0.185922	TbSTT3B
Tb11.v5.0816.1	expression site-associated gene 2 (ESAG2) protein, putative	280	SKCDPKKIKYNHTEAWDVISK	0.186187	TbSTT3B
Tb927.1.05	variant surface glycoprotein (VSG), putative	435	TGEANKKCQFNETKASKNGVP	0.186347	TbSTT3B
Tb927.10.16220	Variant Surface Glycoprotein, putative	431	QCDTTPGCHYNKTKEGKKCTL	0.186392	TbSTT3B
Tb927.10.5680	procyclin-associated gene 1 (PAG1) protein, putative	76	VKFKIVKGRSNNTNRECKDVS	0.186682	TbSTT3B
Tb09.v4.0107	expression site-associated gene 5 (ESAG5) protein, putative	381	VSFTVLNMVVNLTANVRHMYI	0.186788	TbSTT3B
Tb927.7.4230	Enriched in surface-labeled proteome protein 12	87	YAQILRRHAFNTSVTVDDMRQ	0.186975	TbSTT3B
Tb927.11.8830	Enriched in surface-labeled proteome protein 2	187	TKPFAEQVARNVSTAESALRF	0.187504	TbSTT3B
Tb927.9.7320	expression site-associated gene 11 (ESAG11) protein, putative	282	SSDMVRELIKNYTLVRRGYES	0.187838	TbSTT3B
Tb11.v5.0153.1	BarP protein, putative	165	TDKCNKRERKNVTADSLNDAM	0.188045	TbSTT3B
Tb927.4.810	expression site-associated gene 5 (ESAG5) protein, putative	472	ITFALNVPRGNSSNETSLTTV	0.188269	TbSTT3B
Tb927.4.4470	adenylyl cyclase	45	KIYDPITAGFNASITNGRSHL	0.188643	TbSTT3B
Tb927.9.7950	hypothetical protein	66	FCDELERRRRNVSFYWNCSNE	0.188816	TbSTT3B
Tb11.v5.0287.1	variant surface protein, putative	370	ATAANSKQPANPTAAKPEKSE	0.189245	TbSTT3B
Tb927.4.5420	variant surface glycoprotein (VSG, atypical), putative	357	LKSLYGGDKQNFTRDFVKILW	0.189621	TbSTT3B
Tb927.2.1760	hypothetical protein, conserved	239	VAIRYSPVHDNCSKFSTNRSC	0.189779	TbSTT3B
Tb927.11.16170	hypothetical protein, conserved	50	SGLYGSGRNLNHTETRMLYSS	0.189783	TbSTT3B
Tb927.6.1640	single strand-specific nuclease, putative	105	NMYIRDGFKPNVTLKQKSDVV	0.190243	TbSTT3B
Tb09.v4.0107	expression site-associated gene 5 (ESAG5) protein, putative	71	VHRVLRQLIENITVPAQSVQC	0.190562	TbSTT3B
Tb11.v5.0945.1	variant surface glycoprotein (VSG, atypical), putative	455	NQEGKKEKTTNTTWSNSFVIH	0.190587	TbSTT3B
Tb927.3.150	variant surface glycoprotein (VSG), putative	375	TELLAKLTLLNTTLANLAKAA	0.190616	TbSTT3B
Tb927.7.6920	hypothetical protein, conserved	461	GKLRVALRRENISLRRVVFTA	0.191178	TbSTT3B
Tb927.6.5240	variant surface glycoprotein (VSG, atypical), putative	470	NDGKTTNTTGNNSFVISKVPT	0.192203	TbSTT3B
Tb927.4.5560	variant surface glycoprotein (VSG), putative	411	GKQHHCKQKTNQTKEECKKLG	0.192225	TbSTT3B
Tb927.11.18820.1	variant surface protein (VSG, atypical), putative	375	KQNATRTLRENKTTRQMKKDA	0.192307	TbSTT3B
Tb927.8.970	hypothetical protein	23	CMPFAVGKNNNLTLEQTVTLC	0.193357	TbSTT3B
Tb11.0230	variant surface glycoprotein (VSG), putative	464	TGDGAAKHGVNCSSHATKEAC	0.193408	TbSTT3B
Tb927.4.1920	GPI transamidase subunit 16, putative	412	YDRGTYRLVVNPTPEVPTSGN	0.193532	TbSTT3B
Tb927.6.5550	variant surface glycoprotein (VSG, atypical), putative	416	ETDNNKKCKFNETKATANGVP	0.194452	TbSTT3B
Tb927.5.4010	Enriched in surface-labeled proteome protein 4	242	PQAQEKKNNTNHSTSQNDKQN	0.194676	TbSTT3B
Tb927.10.16490	variant surface glycoprotein (VSG), putative	456	SKESGKKCKYNATKAKSKVNG	0.195066	TbSTT3B
Tb11.v5.0985.1	variant surface glycoprotein (VSG)-related, putative	302	TQNERPNAQRNTTATTSDMTN	0.195313	TbSTT3B
Tb927.9.7950	hypothetical protein	33	AYTKWMEEGKNKSMEALSSKG	0.19604	TbSTT3B
Tb09.v4.0053	Trypanosomal VSG domain containing protein, putative	267	KKKLRSHVLPNLSPYHHRPRL	0.196309	TbSTT3B
Tb11.v5.0857.1	variant surface glycoprotein (VSG), putative	147	WAKAPNHAAINTTLYEAIQVV	0.196342	TbSTT3B
Tb927.7.5860	hypothetical protein	36	HRVRETSKKKNSSNPNRRFIN	0.196596	TbSTT3B
Tb927.9.11480	Enriched in surface-labeled proteome protein 9	107	GHCKVNKHPGNNSEVILWDSL	0.196617	TbSTT3B
Tb927.5.620	invariant surface glycoprotein, putative	332	INKTKKSRLKNKSVGNNLTQY	0.196752	TbSTT3B
Tb927.2.1920	expression site-associated gene 5 (ESAG5) protein, putative	454	LPFNLTGLLFNVSTGAFTMGM	0.196973	TbSTT3B
Tb927.9.14220	metacaspase 5, putative	218	DLPFAFVAGRNVSSNQRHEMR	0.197068	TbSTT3B
Tb927.7.300	UDP-Gal or UDP-GlcNAc-dependent glycosyltransferase, putative	193	WYDFALRFFRNVTYISKADDD	0.197447	TbSTT3B
Tb927.10.10100	hypothetical protein, conserved	486	SSSGKHCEARNVSSVEGHVDL	0.19747	TbSTT3B
Tb927.11.7760	MSP-A, putative	156	KVYEKQTFCNNFSIPRDHYTT	0.197753	TbSTT3B
Tb927.11.20400	variant surface glycoprotein (VSG), putative	415	TTTNCSTHTTNQTCIKANCKW	0.197871	TbSTT3B
Tb927.7.2190	translocon-associated protein (TRAP), alpha subunit, putative	93	IAFRNNDQRQNSTVLLVSASV	0.197909	TbSTT3B
Tb927.3.2510.1	expression site-associated gene 2 (ESAG2) protein, putative	132	AKKLKEQIEVNRTKALNASRS	0.198586	TbSTT3B
Tb927.4.1390	hypothetical protein, conserved	315	LLTFFRGTKVNESSKERYPNV	0.19898	TbSTT3B
Tb10.v4.0218	expression site-associated gene 3 (ESAG3) protein, putative	241	DNLYRSVAAKNSSETLHWGLN	0.199348	TbSTT3B
Tb927.5.1380	hypothetical protein	151	TSFKAVLIVFNQTEADEDSVT	0.800206	TbSTT3A
Tb927.9.570	variant surface glycoprotein (VSG, atypical), putative	68	DGSLQDLLALNMSLADAAWAA	0.800304	TbSTT3A
Tb927.10.7180	cysteine-rich, acidic integral membrane protein precursor	539	TDDCDITGDCNETDDCDITGD	0.800944	TbSTT3A
Tb927.2.1770	hypothetical protein, conserved, truncated	80	GFMSPFFSSDNISWHVTTPFS	0.801011	TbSTT3A
Tb927.9.15650	hypothetical protein	123	RAMLDAETSHNTTLIIEAAAN	0.801051	TbSTT3A
Tb927.5.4060	Nicastrin, putative	186	DDTQQCSSSCNTSCGSGDPLL	0.801579	TbSTT3A
Tb927.5.310	invariant surface glycoprotein, putative	303	EIISEGERISNRTLDVLIEMS	0.801596	TbSTT3A
Tb10.v4.0056	variant surface glycoprotein (VSG), putative	85	SDEVLALNVMNMSVAEESWKS	0.801674	TbSTT3A
Tb927.7.6850	trans-sialidase	654	KEGPTTSMDWNQTHQIALTLR	0.802972	TbSTT3A
Tb927.11.4840	hypothetical protein, conserved	155	DQSAENFGFNNLTLEIRMSTN	0.803784	TbSTT3A
Tb927.3.210	variant surface glycoprotein (VSG, atypical), putative	196	TAMFGQAVAENPTQPITADTQ	0.803936	TbSTT3A
Tb11.v5.0229.1	75 kDa invariant surface glycoprotein, putative	253	MLRESWLEDYNASRYSMRRLY	0.804112	TbSTT3A
Tb927.5.340	expression site-associated gene 5 (ESAG5) protein, putative	123	WNMTANVPETNFSYNLVFVSC	0.804201	TbSTT3A
Tb927.11.5920	conserved protein	309	KICDELKCVINPSDSIGDITE	0.804435	TbSTT3A
Tb927.9.15590	BARP protein	122	AASNVEINAANISAFSIDFLE	0.804655	TbSTT3A
Tb11.v5.1032.1	variant surface glycoprotein (VSG), putative	258	TPAQWSGDIANPSSTWNSLKN	0.80503	TbSTT3A
Tb927.6.2490	hypothetical protein, conserved	132	PSFISGFLFGNYSDNEAGRKH	0.805249	TbSTT3A
Tb927.10.16500	variant surface glycoprotein (VSG), putative	423	ACSNKPFCTYNTTETDENKKC	0.805623	TbSTT3A
Tb09.v4.0142	variant surface glycoprotein	418	ACNNKPFCTYNTTETDENKKC	0.805689	TbSTT3A
Tb927.6.4630	kinetoplastid-specific phospho-protein phosphatase, putative	35	VVVGDLHGDLNQTLAILKITG	0.805904	TbSTT3A
Tb927.5.3540	Meckelin (Transmembrane protein 67), putative	758	QSFVDLCSVSNISVLILPEEQ	0.806031	TbSTT3A
Tb927.10.710	hypothetical protein, conserved	256	LTDENIAQGNNNTITERSDHT	0.806088	TbSTT3A
Tb927.3.3580	heat shock protein 90, putative	37	ALGDDSELKSNATFSKGKSIP	0.806912	TbSTT3A
Tb11.1390.1	hypothetical protein, conserved	160	DAVSGPLSYFNQTAESVMDYT	0.807598	TbSTT3A
Tb927.3.540	expression site-associated gene 1 (ESAG1), truncated	46	KNFTSLLLDANLTDDKVGIST	0.807661	TbSTT3A
Tb927.1.2040	expression site-associated gene 2 (ESAG2) protein, putative	338	LGYVRTDHNENSTCLGYTAGF	0.807709	TbSTT3A
Tb927.10.13630	glucosidase, putative	121	SLDHLEEPSVNFSFPVAQRLY	0.807742	TbSTT3A
Tb927.4.3280	expression site-associated gene 2 (ESAG2) protein, putative	156	NRPIDDIMETNKSLLFNSNES	0.807868	TbSTT3A
Tb927.10.4780	GPI inositol deacylase precursor	452	VSPCWGWLNSNESVRNETWER	0.807899	TbSTT3A
Tb927.3.710	RING-variant domain containing protein, putative	413	GTDGNNNNNNNNSVDDDDDDG	0.80793	TbSTT3A
Tb927.10.12010	hypothetical protein, conserved	28	IFSLAGAELENYSTVISNVAF	0.80794	TbSTT3A
Tb11.v5.0346.1	BarP protein, putative	122	AASNVEIDAANVTSSRLARRN	0.80808	TbSTT3A
Tb927.2.1760	hypothetical protein, conserved	80	GFMSPFFSSDNISWHVSPFGF	0.808207	TbSTT3A
Tb927.9.570	variant surface glycoprotein (VSG, atypical), putative	429	ECKPDVGCRYNETTNKCEEDP	0.808463	TbSTT3A
Tb927.3.520	expression site-associated gene 1 (ESAG1) protein, putative	130	AKVGGLFAEVNESVREVRNEL	0.80892	TbSTT3A
Tb927.5.630	acidic phosphatase, putative	322	NDTDCPEEGKNSSRCLSNDDL	0.809373	TbSTT3A
Tb927.11.18770.1	variant surface protein (VSG), putative	61	AVEVPTVESLNQSAYNYIQEL	0.809405	TbSTT3A
Tb09.v4.0065	expression site-associated gene 1 (ESAG 1), putative	218	KDGCLDINVLNGSVSECFNVP	0.809567	TbSTT3A
Tb927.6.190	receptor-type adenylate cyclase GRESAG 4, putative	694	PTSLPHWADVNTTSETVRRFH	0.809584	TbSTT3A
Tb927.4.1160	hypothetical protein, conserved	105	EEERDAAHTTNGSARVKPPDD	0.809947	TbSTT3A
Tb927.7.7470	procyclic-enriched flagellar receptor adenylate cyclase 3	690	ATSLPHWADVNTTSETVRRFH	0.810631	TbSTT3A
Tb927.10.20	expression site-associated gene 1 (ESAG1) protein, putative	287	TTSALLEMVENITSLRSRFKE	0.810649	TbSTT3A
Tb927.11.6170	protein transport protein SEC31, putative	277	HENAVTGLAWNMTDHAILASC	0.810762	TbSTT3A
Tb927.6.4260	hypothetical protein, conserved	199	DDSESGIPSGNSSGTGSPMES	0.811714	TbSTT3A
Tb927.11.20400	variant surface glycoprotein (VSG), putative	65	EDDLDYIHMVNFSAATGSWQE	0.811899	TbSTT3A
Tb927.3.490	variant surface glycoprotein (VSG), putative	476	TEGKDDKNNTNTTGSNSFVIH	0.811899	TbSTT3A
Tb927.5.430	invariant surface glycoprotein, putative	209	IGGSDNVTAANVTYEAMSNAI	0.812553	TbSTT3A
Tb927.11.11410	trans-sialidase, putative	553	HVPTFGSSIHNETHQVTITMY	0.812745	TbSTT3A
Tb11.v5.0209.1	Adenylate and Guanylate cyclase catalytic domain containing protein, putative	668	QLYDEFVEAFNATPAAVVSAS	0.812889	TbSTT3A
Tb927.11.5220	chaperone protein DnaJ, putative	362	FVVASVEQLPNISSDESAGNK	0.813956	TbSTT3A
Tb927.6.5240	variant surface glycoprotein (VSG, atypical), putative	466	VNMENDGKTTNTTGNNSFVIS	0.814162	TbSTT3A
Tb927.10.7180	cysteine-rich, acidic integral membrane protein precursor	1031	TDDCDITGDCNDTEVSDAADG	0.814608	TbSTT3A
Tb927.11.14620	expression site-associated gene 2 (ESAG2) protein, putative	164	YGSSAEKMFRNETEFEKFLAN	0.814613	TbSTT3A
Tb927.11.19410	variant surface glycoprotein (VSG), putative	66	NAIDAEIQQLNMSFSTPDWQS	0.815566	TbSTT3A
Tb927.11.4840	hypothetical protein, conserved	25	LNTALLADAENVTLKIVRELV	0.815952	TbSTT3A
Tb10.v4.0100	variant surface glycoprotein (VSG), putative	64	AEALEDMLRLNMSVSDSAWQK	0.816275	TbSTT3A
Tb927.11.17320	variant surface glycoprotein (VSG), putative	147	LAKAELESLENESRALKKMYP	0.816685	TbSTT3A
Tb927.8.7320	variant surface glycoprotein (VSG)-related, putative	74	CLELAGDVKLNNTCIDNNDES	0.816922	TbSTT3A
Tb927.11.3970	hypothetical protein, conserved	556	GDDNDLFTGSNRSSTASAMSE	0.818037	TbSTT3A
Tb927.5.1810	lysosomal/endosomal membrane protein p67	520	AARGDLNPPGNATEYGPLVRS	0.818158	TbSTT3A
Tb927.4.2500	Eukaryotic translation initiation factor 2-alpha kinase 2	443	AYSFREGMVGNESIPILSLSY	0.818413	TbSTT3A
Tb09.v4.0164	variant surface glycoprotein, fragment	64	EETYAIIEALNMSLAHPNWTK	0.818861	TbSTT3A
Tb927.11.12710	variant surface glycoprotein (VSG)-related, putative	102	FWETVGMGEINRSLTDALYGE	0.818996	TbSTT3A
Tb927.11.20300	variant surface glycoprotein (VSG), putative	196	VDTTKLLDNINPSIITVTYNS	0.819186	TbSTT3A
Tb927.6.470	gene related to expression site-associated gene 2 (GRESAG2), putative	186	SLLFNSVDHANMSCGSYGDKL	0.819666	TbSTT3A
Tb10.v4.0135	variant surface glycoprotein (VSG), putative	63	PAETEELEKINISLANPEWKT	0.820252	TbSTT3A
Tb11.v5.0381.1	hypothetical protein, conserved	184	YNTIIFCPSPNESTCMGWHER	0.820448	TbSTT3A
Tb927.10.5710	hypothetical protein, conserved	115	EEPASEEKKDNESALDAADTS	0.820675	TbSTT3A
Tb927.10.7180	cysteine-rich, acidic integral membrane protein precursor	551	TDDCDITGDCNETDDCNITGD	0.820846	TbSTT3A
Tb927.6.750	kinetoplastid-specific phospho-protein phosphatase, putative	184	DGTFGGFILENFTVAYAVADT	0.820922	TbSTT3A
Tb927.9.7340	expression site-associated gene 9 (ESAG9) protein, putative	228	RPSDVVTSGTNETSSSKESEQ	0.820955	TbSTT3A
Tb11.v5.0677.1	expression site-associated gene 11 (ESAG11) protein, putative	110	KTYGEMEKIMNGTDSALLIMD	0.821251	TbSTT3A
Tb09.v4.0060	hypothetical protein	511	SEDKNTTSHENRSHDDSSVAD	0.82131	TbSTT3A
Tb927.4.3260	hypothetical protein, conserved	172	VPKSCEIYEANVTCERAFSGG	0.821483	TbSTT3A
Tb927.8.7900	receptor-type adenylate cyclase GRESAG 4, putative	724	TVQEFHRDVGNESKWTPLALL	0.821625	TbSTT3A
Tb927.2.1760	hypothetical protein, conserved	217	VGIALSAREQNFTFIDSDLED	0.822097	TbSTT3A
Tb927.10.5700	Enriched in surface-labeled proteome protein 3	187	AVPPLEERSPNPTDRNNLTRN	0.822219	TbSTT3A
Tb927.4.5420	variant surface glycoprotein (VSG, atypical), putative	180	SGDSSCAHRTNDSNQPEGIAV	0.8224	TbSTT3A
Tb927.9.2885	Domain of unknown function (DUF5075), putative	678	SLYNNGIWKENTTADENTTAD	0.822444	TbSTT3A
Tb09.v4.0107	expression site-associated gene 5 (ESAG5) protein, putative	418	GLGTSLIDGLNSTTLNTDIRR	0.823098	TbSTT3A
Tb927.11.14610	procyclin-associated gene 4 (PAG4) protein, putative	192	LSINSDEVLENKSTSCLLTQG	0.823207	TbSTT3A
Tb927.7.4280	hypothetical protein, conserved	30	LPVPAHSDCLNGTMLYLQPTE	0.823273	TbSTT3A
Tb11.v5.0974.1	variant surface glycoprotein (VSG), putative	69	SEDYKLIQALNLSTAPDDWQN	0.823312	TbSTT3A
Tb927.5.4060	Nicastrin, putative	654	PLWKLDEDWLNQTVYRSARYA	0.823614	TbSTT3A
Tb927.1.4870	expression site-associated gene 1 (ESAG1) protein, putative	292	PPSALLDMMANITSLYSRFNE	0.823742	TbSTT3A
Tb927.9.16640	variant surface glycoprotein (VSG), putative	439	DVKTGTHCELNTTTSEQAAQT	0.823779	TbSTT3A
Tb927.8.7890	receptor-type adenylate cyclase GRESAG 4, putative	1066	SLSTSEREQLNVTALGDVPLR	0.824025	TbSTT3A
Tb927.9.2260	PQ loop repeat, putative	158	GIDAPVGSVENGSHVGKTVDE	0.824577	TbSTT3A
Tb11.v5.1009.1	variant surface glycoprotein (VSG), putative	70	EEELTELAALNMSLSDPAWQK	0.824747	TbSTT3A
Tb927.9.2885	Domain of unknown function (DUF5075), putative	607	SEDKNTTSHENRSYDDSSVAD	0.825023	TbSTT3A
Tb927.8.1620	MSP-B, putative	348	WGSEEPMGWGNNSGCELLNES	0.825039	TbSTT3A
Tb927.1.5170	variant surface glycoprotein (VSG)-related, putative	207	DLLCLCAQHVNGSDTKHLCCE	0.82542	TbSTT3A
Tb927.3.2870	multicopper oxidase, putative	563	SYLVYQQQSSNSSDPAMLSPG	0.825502	TbSTT3A
Tb09.v4.0060	hypothetical protein	439	SDDKNTTSHENRSYDDSSVAD	0.825539	TbSTT3A
Tb927.3.2360	hypothetical protein, conserved	403	RAEGGGEEVVNCSSATTHFRS	0.825638	TbSTT3A
Tb927.4.3280	expression site-associated gene 2 (ESAG2) protein, putative	164	ETNKSLLFNSNESALESCGSN	0.82574	TbSTT3A
Tb11.1390.1	hypothetical protein, conserved	374	GEYPNEKALENTSHKHGNVPP	0.825824	TbSTT3A
Tb927.10.13040	procyclic-enriched flagellar receptor adenylate cyclase 4	691	ATSLPHWADANTTSETVRRFQ	0.825991	TbSTT3A
Tb11.v5.0136.1	variant surface protein (VSG), putative	74	TSAYTDILERNMSLAPADWKG	0.826328	TbSTT3A
Tb927.9.9860	Hsp70 protein, putative	566	TKTTGVQADSNSSNESGYVVE	0.82639	TbSTT3A
Tb927.8.2570	hypothetical protein, conserved	104	EEEDGQREPKNDTHQRIMEAW	0.826392	TbSTT3A
Tb927.7.1640	ras-like small GTPase, putative	301	ESAMEEIRERNCSDRFIRIAI	0.826649	TbSTT3A
Tb927.10.7180	cysteine-rich, acidic integral membrane protein precursor	827	TDDCNITGDCNETDDCDITGD	0.826851	TbSTT3A
Tb927.11.9820	TZ ciliopathy protein (tectonic), putative	459	HIAKTADAHTNDTSSWLPLRG	0.827756	TbSTT3A
Tb927.7.4310	pyridine nucleotide-disulphide oxidoreductase, putative	236	YALETVEKCDNITVNLCSRVT	0.828169	TbSTT3A
Tb11.v5.0981.1	variant surface glycoprotein (VSG), putative	68	DAEVNDIIQLNVSAAADSWYS	0.828796	TbSTT3A
Tb927.4.1160	hypothetical protein, conserved	326	NETEAQQPDDNETEAQQPDDN	0.829137	TbSTT3A
Tb927.10.990	Enriched in surface-labeled proteome protein 6	149	TAAAEIETSSNHSANLIDKIL	0.82925	TbSTT3A
Tb927.9.4500	heat shock protein, putative	395	VREDGGDFIANISRAQFEEAC	0.82954	TbSTT3A
Tb927.9.16490	variant surface glycoprotein (VSG), putative	312	LDSAEQETKPNATEGAEATSE	0.829863	TbSTT3A
Tb927.11.11960	hypothetical protein, conserved	203	DPINGYWVGANCSECHADYGP	0.830581	TbSTT3A
Tb927.4.1200	expression site-associated gene 1 (ESAG1) protein, putative	71	KLLVNEEVYANASRILDDMEG	0.830786	TbSTT3A
Tb11.v5.0984.1	hypothetical protein, conserved	81	DERSEGGESENKSSEKVSPKA	0.830894	TbSTT3A
Tb10.v4.0213	expression site-associated protein 1 (ESAG1), putative	71	RLLVNEEVYANASRILDDMEG	0.830908	TbSTT3A
Tb927.10.14040	vacuolar ATP synthase subunit c, putative	353	LYPDLSVPFSNTSSVEDGSLQ	0.830967	TbSTT3A
Tb11.v5.0343.1	BarP protein, putative	139	LQPISDAGLENLSKCQHIDKY	0.831389	TbSTT3A
Tb927.1.5200	expression site-associated gene 1 (ESAG1) protein, putative	127	ANVGGLFSEVNESVRAVREVL	0.831524	TbSTT3A
Tb927.11.20500	variant surface glycoprotein (VSG), putative	308	TKAAVHDSLLNNTDDYSDVSH	0.83219	TbSTT3A
Tb927.8.7340	trans-sialidase, putative	552	VTVQLAEITQNETSLVGFVTH	0.832853	TbSTT3A
Tb927.9.7320	expression site-associated gene 11 (ESAG11) protein, putative	231	ANREVELTADNSTKCWIMGTE	0.832918	TbSTT3A
Tb10.v4.0056	variant surface glycoprotein (VSG), putative	464	NDNDGEHCKLNETNVSKQESQ	0.832952	TbSTT3A
Tb927.1.5330	variant surface glycoprotein (VSG, atypical), putative	93	DTLEEMKTKANVTDDNIAKDW	0.833243	TbSTT3A
Tb927.11.20430	variant surface glycoprotein (VSG), putative	70	TTPLEDINLLNLSTATSSWYN	0.833708	TbSTT3A
Tb927.11.18650.1	expression site-associated gene 1 (ESAG1) protein, putative	69	KLFVNEEVYANASRILDDMEG	0.8338	TbSTT3A
Tb927.1.5200	expression site-associated gene 1 (ESAG1) protein, putative	69	RLFVNEEVYANASRILDDMEG	0.833911	TbSTT3A
Tb09.v4.0107	expression site-associated gene 5 (ESAG5) protein, putative	240	GFPIIYMKDPNITEQRAELLM	0.833985	TbSTT3A
Tb927.1.860	transmembrane protein, putative	188	LVASAPLTTPNYTELAEYTNH	0.834188	TbSTT3A
Tb927.7.170	expression site-associated gene 9 (ESAG9) protein, putative	233	RNLSEQESAENSTQEKKSAAN	0.834782	TbSTT3A
Tb927.11.20390	variant surface glycoprotein (VSG), putative	73	DDLITAIYNLNISTASDTWLE	0.83611	TbSTT3A
Tb08.27P2.140	variant surface glycoprotein (VSG, atypical), putative	66	VTENDDIQKLNMTLSTKAWQD	0.836134	TbSTT3A
Tb927.8.3540	hypothetical protein, conserved	813	TVLNSTALSGNDSTSSVAFRY	0.836187	TbSTT3A
Tb927.3.440	variant surface glycoprotein (VSG), putative	65	AALIAELEAINMSLSGPKWQT	0.837397	TbSTT3A
Tb927.7.7470	procyclic-enriched flagellar receptor adenylate cyclase 3	669	LLYNEFVQAFNNSDGAKHLLF	0.83746	TbSTT3A
Tb927.4.4880	RING-variant domain containing protein, putative	439	SPLEEEGGRGNPSEQEFREAS	0.837651	TbSTT3A
Tb927.4.1160	hypothetical protein, conserved	226	NESEPQQPDDNETEAQQPDDK	0.837771	TbSTT3A
Tb927.9.7320	expression site-associated gene 11 (ESAG11) protein, putative	200	YEAAEAPNKCNMSFTEDNSDD	0.837781	TbSTT3A
Tb927.9.7410	expression site-associated gene 2 (ESAG2) protein, putative	293	SPCSPDNIKYNYTEAWDVISK	0.837908	TbSTT3A
Tb927.2.5280	Enriched in surface-labeled proteome protein 1	529	APVLVTRLYENGSYIDLEFSY	0.838434	TbSTT3A
Tb927.5.630	acidic phosphatase, putative	273	TLEENGHHIENATREGAKRLT	0.838447	TbSTT3A
Tb11.v5.0129.1	variant surface protein (VSG), putative	65	SEELEMVRHLNMSVSDDGFFN	0.83921	TbSTT3A
Tb927.4.1200	expression site-associated gene 1 (ESAG1) protein, putative	201	CGNHTCPLRDNVSDDTLQKYK	0.839268	TbSTT3A
Tb927.6.560	cysteine peptidase C (CPC)	215	SQFNFDTPKCNYTCDDPTIPV	0.839292	TbSTT3A
Tb10.v4.0218	expression site-associated gene 3 (ESAG3) protein, putative	311	SSFTSLLLDANTTEKVSRANF	0.839637	TbSTT3A
Tb11.0590	variant surface glycoprotein (VSG), putative	69	DADLEDIMRLNMSLSAPEWLQ	0.839658	TbSTT3A
Tb927.3.2510.1	expression site-associated gene 2 (ESAG2) protein, putative	163	GDAVDVARNENKTLEEAMRGN	0.839986	TbSTT3A
Tb927.11.7410	MSP-A, putative	68	LQTAHVAEVSNNTEGEGNKSK	0.840159	TbSTT3A
Tb927.6.2490	hypothetical protein, conserved	93	GIEDDTNRLLNLSWTYDFDSF	0.840293	TbSTT3A
Tb927.1.5240	expression site-associated gene 1 (ESAG1) protein, putative	203	CSAHTCPLEANVTESNLKMYK	0.840331	TbSTT3A
Tb927.3.2870	multicopper oxidase, putative	430	GQGTDCSSLVNSTTCYYEHFM	0.840492	TbSTT3A
Tb927.5.4630	expression site-associated gene 1 (ESAG1) protein, putative	70	KMFVNEEVYANASRILDDMEW	0.840496	TbSTT3A
Tb11.v5.0668.1	protein disulfide isomerase	475	VTEEKKSEEENKSSRSNESND	0.840674	TbSTT3A
Tb927.4.1160	hypothetical protein, conserved	366	NETEAQQPDDNETEAQQPDDK	0.840952	TbSTT3A
Tb927.11.4750	hypothetical protein	319	VTDVNDNNSANTSNEDEEEDE	0.841098	TbSTT3A
Tb927.11.14600	procyclin-associated gene 2-like protein, putative	239	MQGGGYIKDANFTEHMLWGDG	0.84114	TbSTT3A
Tb927.11.14620	expression site-associated gene 2 (ESAG2) protein, putative	219	FFCLCVGENNNATLCDKSFSG	0.84129	TbSTT3A
Tb927.5.490	methyltransferase, putative	534	SRDGSNDASNNVSDGLGMAAV	0.841415	TbSTT3A
Tb927.1.4890	expression site-associated gene 2 (ESAG2) protein, putative	276	ELCEPQNVIYNHTEAWNVISK	0.84144	TbSTT3A
Tb10.v4.0218	expression site-associated gene 3 (ESAG3) protein, putative	70	KLFVNEEAYANASRILDDMEG	0.841453	TbSTT3A
Tb11.v5.0120.1	variant surface protein (VSG), putative	75	AISIPDKHFNNETYGLFETKR	0.841528	TbSTT3A
Tb927.3.5830	expression site-associated gene 1 (ESAG1) protein, putative	71	RLFVNEEAYANASRILDDMEG	0.841536	TbSTT3A
Tb927.1.4900	expression site-associated gene 11 (ESAG11) protein, putative	231	TNNQDVELTVNASPNCWIMGT	0.842151	TbSTT3A
Tb927.3.2590	hypothetical protein	96	TDEDSSEDSLNATTCSDSDWR	0.842482	TbSTT3A
Tb11.v5.0950.1	variant surface glycoprotein (VSG, atypical), putative	446	TDETGKHCELNTTAAAQQATQ	0.842564	TbSTT3A
Tb927.10.7140	membrane-bound acid phosphatase 2	358	GEFQMKCMNENHTVYTAEDNK	0.842598	TbSTT3A
Tb927.9.11480	Enriched in surface-labeled proteome protein 9	211	TFFDFSKDTLNMSSFEFPESC	0.842602	TbSTT3A
Tb11.v5.0873.1	variant surface glycoprotein (VSG), putative	374	QQVEKELQLLNDTVIAILVGE	0.842658	TbSTT3A
Tb927.1.5120	expression site-associated gene 1 (ESAG1) protein, putative	202	EHFCPLKEGVNESTLQKYKDG	0.842802	TbSTT3A
Tb927.11.17890	expression site-associated gene 1 (ESAG1) protein, putative	259	NSSGVLEWSQNDSAFFRLIVK	0.843635	TbSTT3A
Tb927.3.2520	expression site-associated gene 1 (ESAG1) protein, putative	68	KLFLNEEVYANASRMLDDMEG	0.843938	TbSTT3A
Tb927.2.2060	variant surface glycoprotein (VSG)-related, putative	41	QEFGALCAMINFSQDLETQQL	0.844699	TbSTT3A
Tb927.7.6850	trans-sialidase	704	LSHFFIGAPVNDSGEGGNNVI	0.845018	TbSTT3A
Tb927.3.190	variant surface glycoprotein (VSG), putative	323	GQLTVTALQDNPTVQEIAMLV	0.845082	TbSTT3A
Tb10.v4.0132	variant surface glycoprotein (VSG), putative	413	ASDTIAISSNNESETRGSKTA	0.845465	TbSTT3A
Tb927.8.510	hypothetical protein	185	EPEESRNEEENMTRELEVEKK	0.845604	TbSTT3A
Tb927.10.15010	lipoic acid synthetase, mitochondrial precursor, putative	31	QQVPPSEEPRNESGAANPPLV	0.846409	TbSTT3A
Tb09.v4.0065	expression site-associated gene 1 (ESAG 1), putative	200	DHTCPLKEGVNESALQKYKDG	0.846459	TbSTT3A
Tb927.10.1040	serine peptidase, Clan SC, Family S10	354	MFDIDWFKNFNYTISGLLEDG	0.846613	TbSTT3A
Tb927.1.05	variant surface glycoprotein (VSG), putative	63	AATLETIAAINMTVADSTFMD	0.846689	TbSTT3A
Tb927.10.4780	GPI inositol deacylase precursor	204	DDDARVYPGRNSTDSQRDENC	0.847068	TbSTT3A
Tb927.8.4110	flagellum-adhesion glycoprotein, putative	121	DGPKGDALFNNPTSVVSVNDD	0.847297	TbSTT3A
Tb927.9.16460	variant surface glycoprotein (VSG, atypical), putative	428	GPRLCETFNGNESGCTGAECN	0.84737	TbSTT3A
Tb927.9.7950	hypothetical protein	100	RNEVVKGDLCNETITTETKIQ	0.848174	TbSTT3A
Tb927.9.16320	variant surface glycoprotein (VSG), putative	65	EKALKEIEVLNMSVADEKWQK	0.848259	TbSTT3A
Tb927.10.16400	variant surface glycoprotein	269	DYPQDDAAAANPTHQNKAKLL	0.848405	TbSTT3A
Tb927.4.4470	adenylyl cyclase	1042	ALSTLEREQINVTPLGDVPLR	0.848471	TbSTT3A
Tb927.9.16640	variant surface glycoprotein (VSG), putative	67	TEIADELLAVNLSMSEAALQQ	0.84918	TbSTT3A
Tb927.4.4380	Pyrophosphate-energized vacuolar membrane proton pump 1	37	EEQTAPKPIENATTYQQELGG	0.849427	TbSTT3A
Tb927.5.620	invariant surface glycoprotein, putative	101	KESGREDAKINESDSNEIDSL	0.849759	TbSTT3A
Tb927.11.18650.1	expression site-associated gene 1 (ESAG1) protein, putative	315	RNFALLLLDTNLTESANSTDS	0.849816	TbSTT3A
Tb927.2.1920	expression site-associated gene 5 (ESAG5) protein, putative	120	WDMSAVVPELNFTYTYWLFQW	0.850244	TbSTT3A
Tb927.8.7340	trans-sialidase, putative	196	TVQKTVDESGNASATIVWKDP	0.850374	TbSTT3A
Tb927.7.6920	hypothetical protein, conserved	244	DPRRVADLLHNTTESDDDDDD	0.850434	TbSTT3A
Tb11.v5.1018.1	variant surface glycoprotein (VSG), putative	64	SHTIAELQQLNLSTAEDSLYD	0.850519	TbSTT3A
Tb927.5.4730	variant surface glycoprotein (VSG, atypical), putative	249	TTVQGTINLSNETAADNKKKL	0.85056	TbSTT3A
Tb11.v5.0953.1	variant surface glycoprotein (VSG, atypical), putative	64	TQAIAELQQLNLSTAEDSLYD	0.851115	TbSTT3A
Tb927.6.2560	hypothetical protein, conserved	167	RLTTLDEKEINPTVSASFSFL	0.851242	TbSTT3A
Tb927.10.7180	cysteine-rich, acidic integral membrane protein precursor	299	TDDCNITGDCNETDDCNITGD	0.851961	TbSTT3A
Tb927.10.7180	cysteine-rich, acidic integral membrane protein precursor	71	ADDCNITGDCNETDDCNITGD	0.852262	TbSTT3A
Tb927.11.16740	chaperone protein DnaJ, putative	329	EHLDGSEFFVNETGITQYGSV	0.852566	TbSTT3A
Tb927.10.8230	protein disulfide isomerase 2	481	SEEENKSSRSNESNDSNESNV	0.852633	TbSTT3A
Tb927.10.8400	legume-like lectin, putative	158	HADEISLVVNNGTTTIDTQHL	0.852674	TbSTT3A
Tb927.9.11480	Enriched in surface-labeled proteome protein 9	407	WTEKQVNAFENTTEGGHHLLL	0.853395	TbSTT3A
Tb927.6.4530	RNA-binding protein, putative	138	DREIFEGARWNDSSGPAGEGR	0.853489	TbSTT3A
Tb927.10.5710	hypothetical protein, conserved	157	NVEDVKDGKENVTSPEEESRG	0.853499	TbSTT3A
Tb927.6.750	kinetoplastid-specific phospho-protein phosphatase, putative	342	RRNGTLEDFLNDTLFLEELQH	0.853648	TbSTT3A
Tb927.8.2380	ABC transporter, putative	301	TPELNAVYECNKTHCDCSEDP	0.854112	TbSTT3A
Tb927.1.5200	expression site-associated gene 1 (ESAG1) protein, putative	36	VTDHEGDAPLNESVCYLSCLS	0.854156	TbSTT3A
Tb927.10.2960	Translation factor GUF1, mitochondrial, putative	244	PVFTKMDCVLNDTTVDAALQQ	0.854247	TbSTT3A
Tb927.11.11720	FG-GAP repeat protein, putative	167	GLSDIAFVDTNGSLIVLSATT	0.85459	TbSTT3A
Tb927.4.1920	GPI transamidase subunit 16, putative	309	PTTEGGEARGNHTNEEAEIKL	0.854759	TbSTT3A
Tb927.2.3180	kinetoplast polyadenylation/uridylation factor 1	143	LRHLFESYKENDSSDLMLQLA	0.85503	TbSTT3A
Tb927.5.4770	variant surface glycoprotein (VSG), putative	327	IDTVFGKDPANFTNNNWKLVE	0.855123	TbSTT3A
Tb927.3.3580	heat shock protein 90, putative	421	NVSEEVNAEVNTTNSTSGSKK	0.855128	TbSTT3A
Tb927.1.5330	variant surface glycoprotein (VSG, atypical), putative	64	TAAVTEMEELNISLSPATWQA	0.855176	TbSTT3A
Tb927.8.7310	hypothetical protein	162	KEKPATETSDNVTEKVGQEKP	0.855722	TbSTT3A
Tb927.9.7390	variant surface glycoprotein (VSG)-related, putative	148	IWQNGEESWSNGTQAEQHWKS	0.856002	TbSTT3A
Tb927.9.9710	Histidine phosphatase superfamily (branch 1), putative	314	CAVVSFDLVRNESTGEVYIEE	0.85624	TbSTT3A
Tb927.6.4260	hypothetical protein, conserved	140	QKEYPERDVSNSTVVIAMRDI	0.856265	TbSTT3A
Tb927.6.1140	dolichyl-P-Man	570	MPLPFASGDGNATCQCGAEGV	0.85706	TbSTT3A
Tb927.10.7180	cysteine-rich, acidic integral membrane protein precursor	221	TGDCNETDDCNITGDCNETDD	0.857162	TbSTT3A
Tb927.3.210	variant surface glycoprotein (VSG, atypical), putative	463	EQNKFARFNSNETDCTTNGCD	0.8572	TbSTT3A
Tb927.8.1640	MSP-B, putative	373	GVTAHPDMFCNETVSKLVCNS	0.857395	TbSTT3A
Tb927.11.18230	variant surface glycoprotein (VSG), putative	364	DLDYLVEMLANSTAAQAKPQP	0.857518	TbSTT3A
Tb927.11.17580	variant surface glycoprotein (VSG, atypical), putative	367	NLPLLTELETNYTISKAIQRN	0.857543	TbSTT3A
Tb927.2.5970	hypothetical protein, conserved	244	IDLVAEVREGNFSAERIELLQ	0.857553	TbSTT3A
Tb927.5.4840	variant surface glycoprotein (VSG, atypical), putative	367	NLPLLTELETNYTINKAIQRN	0.857581	TbSTT3A
Tb927.8.7330	hypothetical protein	168	KEKPTTETSDNVTEKVGQEKP	0.857682	TbSTT3A
Tb927.2.5300	hypothetical protein, conserved	202	YTLSWYHTGDNSTTWYDADGV	0.857793	TbSTT3A
Tb927.11.4750	hypothetical protein	157	VTDVNDNNSANTSNEDEGEDE	0.857918	TbSTT3A
Tb927.2.6410	variant surface glycoprotein (VSG, atypical), putative	21	LTMTAAETNPNCSIQDHNNVY	0.857961	TbSTT3A
Tb11.v5.0595.1	variant surface glycoprotein (VSG), putative	67	DTFVTDIFMLNLTTAKDSFKE	0.858164	TbSTT3A
Tb10.v4.0089	variant surface glycoprotein (VSG), putative	69	EPDYTDVLQLNMSVATDNWKT	0.858266	TbSTT3A
Tb11.v5.0673.1	variant surface glycoprotein (VSG), putative	65	NEDYNEILNMNMSVSPSDWQK	0.858603	TbSTT3A
Tb927.5.620	invariant surface glycoprotein, putative	352	YTLLDEDFQVNETEREHVDEA	0.858835	TbSTT3A
Tb927.4.3290	Trypanosomal VSG domain containing protein, putative	214	FFCLCVGEENNETVCHKSIKG	0.858898	TbSTT3A
Tb11.v5.1023.1	variant surface glycoprotein (VSG), putative	70	TSDLDELLSLNMTLAEDTWLQ	0.858962	TbSTT3A
Tb927.8.7590	receptor-type adenylate cyclase GRESAG 4, putative	702	FATSLPHWADNNTTSETVQGF	0.859302	TbSTT3A
Tb11.0750	variant surface glycoprotein (VSG), putative	68	ASDAFEIDKLNMTAASAEWRT	0.859583	TbSTT3A
Tb927.11.14620	expression site-associated gene 2 (ESAG2) protein, putative	275	SGIKDVVTPENISTEIVAFNK	0.859628	TbSTT3A
Tb927.6.2790	L-threonine 3-dehydrogenase, putative	108	EPDLAMDINVNTTRYALELAR	0.859701	TbSTT3A
Tb927.5.420	invariant surface glycoprotein, putative	202	IDCKSIGGSDNVTAANVTYEA	0.859755	TbSTT3A
Tb927.11.16170	hypothetical protein, conserved	33	PEPLSLVLPENYSQEGLSGLY	0.859783	TbSTT3A
Tb927.4.3220	hypothetical protein, conserved	18	LFVVWVVLAENMSPEADNDES	0.859964	TbSTT3A
Tb927.10.3620	Laminin-like protein, putative	205	TFASLEHAMRNITDEMVDSDA	0.860398	TbSTT3A
Tb927.11.7630.1	Gp63-1 surface protease homolog, putative	492	EEWYDCPEGKNVTSNVAFYNG	0.860942	TbSTT3A
Tb927.9.2861	Domain of unknown function (DUF5075), putative	211	WFDDDDDFGNNISFTNTRARS	0.861014	TbSTT3A
Tb927.7.2190	translocon-associated protein (TRAP), alpha subunit, putative	171	TEQPQFVAAFNETVAIEASLD	0.861445	TbSTT3A
Tb09.v4.0065	expression site-associated gene 1 (ESAG 1), putative	310	SNFTSMLHDTNISENVNSTHS	0.861943	TbSTT3A
Tb927.4.1160	hypothetical protein, conserved	216	KETEAQQPDDNESEPQQPDDN	0.862213	TbSTT3A
Tb927.2.1760	hypothetical protein, conserved	613	CYGTNGWSGENCSVFQDPCQR	0.862816	TbSTT3A
Tb927.4.2500	Eukaryotic translation initiation factor 2-alpha kinase 2	571	MGKPQVTDSVNETSAGLGDTW	0.862838	TbSTT3A
Tb927.8.7350	trans-sialidase, putative	514	IDDGLQLSGKNDSSVSWPVSE	0.862955	TbSTT3A
Tb927.6.470	gene related to expression site-associated gene 2 (GRESAG2), putative	439	DVNNDGLNYINITTDFLILLF	0.863026	TbSTT3A
Tb927.11.240	hypothetical protein, conserved	493	EGVQLLPNSENESLGIRTTRP	0.863032	TbSTT3A
Tb927.9.15680	transferrin receptor subunit	294	IVWADNPWLVNSSEVDSLIVG	0.863196	TbSTT3A
Tb927.11.18720.1	variant surface protein (VSG), putative	64	AELADELRAINVSVADPEWAK	0.86336	TbSTT3A
Tb927.11.240	hypothetical protein, conserved	254	ELSVYMDIIRNATCEEVNIVP	0.863551	TbSTT3A
Tb11.v5.0118.1	variant surface protein (VSG), putative	385	SEVEAAWLISNETLALQDLTS	0.86362	TbSTT3A
Tb927.3.2540.1	variant surface glycoprotein (VSG)-related, putative	81	LYGSDSDGSLNWTGKEKREAD	0.863687	TbSTT3A
Tb927.9.14220	metacaspase 5, putative	257	EDSGTSADVTNTSSFGNGTVA	0.863783	TbSTT3A
Tb927.10.10210	procyclin-associated gene 4 (PAG4) protein	314	EDALESLQEKNMTTSKDTSGS	0.863987	TbSTT3A
Tb08.27P2.140	variant surface glycoprotein (VSG, atypical), putative	435	DCDSKDFCTYNKTETDANKKC	0.864432	TbSTT3A
Tb927.7.7430	ATP synthase F1, alpha subunit	109	DGRIGIILMDNITEVQSGQKV	0.864489	TbSTT3A
Tb927.11.8830	Enriched in surface-labeled proteome protein 2	287	KIVDSLDFRDNFSEERPTTQV	0.864636	TbSTT3A
Tb11.1000	expression site-associated gene 9 (ESAG9) protein, putative	248	SDLDEQESAENSTQLGRNTAH	0.865009	TbSTT3A
Tb927.3.1520	variant surface glycoprotein (VSG)-related, putative	333	EDPLMNESGTNTSAEPQTRPL	0.865015	TbSTT3A
Tb927.4.1160	hypothetical protein, conserved	546	KETEPQQPDDNETEPQQPDDN	0.865109	TbSTT3A
Tb927.11.15070	Basal body protein	945	EAEASVEAGDNTSPEDIGAEP	0.865163	TbSTT3A
Tb927.6.440	haptoglobin-hemoglobin receptor	353	GSSEEGSCCGNESNGPHVMKK	0.86545	TbSTT3A
Tb927.9.9860	Hsp70 protein, putative	676	QEWLEDGDGSNESCSKEEYEN	0.865825	TbSTT3A
Tb927.9.17600	variant surface glycoprotein (VSG), putative	69	SAEYDELMRLNMTLSDEAWHD	0.865895	TbSTT3A
Tb927.1.4890	expression site-associated gene 2 (ESAG2) protein, putative	366	GGIPWYNHLTNATEQLQEMDE	0.865912	TbSTT3A
Tb927.11.4840	hypothetical protein, conserved	118	PNDTLISDLNNVSLRELGVQP	0.86594	TbSTT3A
Tb927.9.16460	variant surface glycoprotein (VSG, atypical), putative	86	EALNMTLADPNWSKQFSDDAS	0.865975	TbSTT3A
Tb927.8.7980	Pyrophosphate-energized vacuolar membrane proton pump 2, putative	597	EITDALDAAGNTTAAIGKGFA	0.866578	TbSTT3A
Tb927.11.12230	ATP-dependent protease ATPase subunit HslU2	203	EEDKNSSSRDNVTFEEFKEKY	0.86692	TbSTT3A
Tb927.10.16240	Variant Surface Glycoprotein, putative	415	CNNIKIEADCNATAACSFNKT	0.867015	TbSTT3A
Tb927.10.5700	Enriched in surface-labeled proteome protein 3	161	NVEDVNDGKENVTSPEEESRG	0.867203	TbSTT3A
Tb927.3.490	variant surface glycoprotein (VSG), putative	473	GAETEGKDDKNNTNTTGSNSF	0.867294	TbSTT3A
Tb11.v5.0369.1	hypothetical protein, conserved	265	TADENTNVDENATADENTTAD	0.867417	TbSTT3A
Tb927.11.8830	Enriched in surface-labeled proteome protein 2	250	EPQEQTADAANRTATLPEKEG	0.867438	TbSTT3A
Tb927.9.11480	Enriched in surface-labeled proteome protein 9	129	AILAANNYTVNQTDLLDRGLD	0.867543	TbSTT3A
Tb927.5.320	receptor-type adenylate cyclase GRESAG 4, putative	30	SFSTTGRAEDNITINVLSLMY	0.86757	TbSTT3A
Tb927.9.1050	variant surface glycoprotein (VSG), putative	375	GAGEDPHKFSNLSEVSTADDL	0.867695	TbSTT3A
Tb927.10.13660	Domain of unknown function DUF21, putative	562	GNTEGTRDAPNSTNDLISRAT	0.867869	TbSTT3A
Tb927.5.620	invariant surface glycoprotein, putative	221	DEYGETIPHENVTVTQMESYL	0.868152	TbSTT3A
Tb927.5.4060	Nicastrin, putative	527	VFTVRDSMSHNDSVSLSAESI	0.868164	TbSTT3A
Tb927.10.5390	hypothetical protein, conserved	318	CVTPLEEEDSNLTDADVCDIR	0.868508	TbSTT3A
Tb927.9.2881	Domain of unknown function (DUF5075), putative	265	TADENTTVDENATVDENTTAD	0.868838	TbSTT3A
Tb927.11.8260	carbonic anhydrase-like protein	332	ATGDSVSEGGNPSGSEEGVKG	0.868928	TbSTT3A
Tb927.2.1920	expression site-associated gene 5 (ESAG5) protein, putative	161	NLTIGSDGLVNETIKGVNISI	0.869048	TbSTT3A
Tb927.10.10210	procyclin-associated gene 4 (PAG4) protein	195	ATMLDEALQLNNTDPLESSGA	0.869123	TbSTT3A
Tb927.9.2845	Domain of unknown function (DUF5075), putative	295	TVDENTNADENTTADENATAD	0.869194	TbSTT3A
Tb927.8.4760.2	kinetoplastid kinetochore protein 20	220	DGFCELVHCENGTIVAIRDSA	0.869665	TbSTT3A
Tb927.3.2870	multicopper oxidase, putative	344	RYDVVVQCDGNYTEKTTFPVS	0.869766	TbSTT3A
Tb927.7.6850	trans-sialidase	551	SVWADVYDCVNASISDGVKVS	0.869967	TbSTT3A
Tb927.7.4925	hypothetical protein	56	DCSCGGTACLNFTDCFLQEVS	0.870109	TbSTT3A
Tb927.11.4760	hypothetical protein	16	FVLAVALCCTNPTDGCDSNFT	0.870124	TbSTT3A
Tb927.1.5110	expression site-associated gene 11 (ESAG11) protein, putative	223	KTDQPVELTDNNSAKCWIMGT	0.870224	TbSTT3A
Tb927.8.6550	hypothetical protein, conserved	36	PSGWFLVPQSNTTEGDELCVA	0.870786	TbSTT3A
Tb11.v5.0145.1	variant surface protein (VSG), putative	67	DSDYNLIIELNFSTSPEDWQK	0.870872	TbSTT3A
Tb927.8.4010	Flagellum adhesion protein 1	287	GESHIMSLELNSSETGLLCPK	0.87101	TbSTT3A
Tb11.v5.0327.1	variant surface protein, putative	65	DTAHHSLLDLNMSLAGESWRS	0.871038	TbSTT3A
Tb927.10.13040	procyclic-enriched flagellar receptor adenylate cyclase 4	96	EKYLENVKDDNSSMVVVLGPM	0.871055	TbSTT3A
Tb927.9.7330	expression site-associated gene 2 (ESAG2) protein, putative	281	WTMMANYCEANSSPCSPDNIT	0.871264	TbSTT3A
Tb927.9.2860.1	hypothetical protein, conserved	277	TADENTTVDENATVDENTTVD	0.871488	TbSTT3A
Tb09.v4.0146	hypothetical protein	307	TVDENTTVDENTTVDENTTAD	0.871658	TbSTT3A
Tb927.2.5970	hypothetical protein, conserved	45	AAAVVGLQEANMTLEARDWSQ	0.872042	TbSTT3A
Tb927.9.2815	Domain of unknown function (DUF5075), putative	259	TADENTTADENTTVDENATAD	0.872123	TbSTT3A
Tb09.v4.0102	variant surface glycoprotein (VSG, atypical), putative	90	DEKTKSETDSNYTAFRKQWEE	0.872128	TbSTT3A
Tb927.11.4750	hypothetical protein	369	DDTAVTDVNDNNSANTSNEDE	0.872286	TbSTT3A
Tb927.9.15510	BARP protein	261	DQQANEKPEANQTAGTNTGPL	0.872427	TbSTT3A
Tb927.10.10120	hypothetical protein, conserved	524	LGLAPGMNDENLSEARKLLVQ	0.872532	TbSTT3A
Tb927.8.930	hypothetical protein	166	AAESVSSDSLNGTLLELFSTL	0.872569	TbSTT3A
Tb927.3.1470	variant surface glycoprotein (VSG)-related, putative	258	HLEELAEKIPNDTRTNLGTSE	0.872593	TbSTT3A
Tb927.10.2500	hypothetical protein, conserved	246	PDENDKKLHDNGSVTECRSVR	0.872649	TbSTT3A
Tb927.7.4280	hypothetical protein, conserved	124	DPTPELQHVWNPSEANSMIMQ	0.872835	TbSTT3A
Tb927.4.1160	hypothetical protein, conserved	356	KETEPQQPDDNETEAQQPDDN	0.872835	TbSTT3A
Tb927.9.2860.1	hypothetical protein, conserved	271	TVDENTTADENTTVDENATVD	0.873124	TbSTT3A
Tb09.v4.0023	variant surface glycoprotein (VSG), putative	62	ATIIDELNNLNISTATDSYFT	0.873206	TbSTT3A
Tb927.8.3540	hypothetical protein, conserved	944	GEDDNTTAWENPSGFDNHGYG	0.87323	TbSTT3A
Tb927.9.1440	Paraquat-inducible protein A, putative	604	EAERDDELDTNSSKGKKCDLM	0.873427	TbSTT3A
Tb927.9.2860.1	hypothetical protein, conserved	283	TVDENATVDENTTVDENTTAD	0.873448	TbSTT3A
Tb927.9.15610	BARP protein	139	LQPISDAGLENLSKCEHIDKY	0.87357	TbSTT3A
Tb927.4.1160	hypothetical protein, conserved	186	KETEAQQPDDNESEPQQPDDK	0.8738	TbSTT3A
Tb927.4.810	expression site-associated gene 5 (ESAG5) protein, putative	51	FPSGDVALVVNDTAIANIMPT	0.873838	TbSTT3A
Tb11.v5.0582.1	hypothetical protein, conserved	313	TVDENTTVDENTTVDENTTVD	0.874022	TbSTT3A
Tb09.v4.0147	hypothetical protein	265	TVDENTTVDENTTADENTTAD	0.874079	TbSTT3A
Tb927.9.2845	Domain of unknown function (DUF5075), putative	265	TADENTTVDENATVDENTNAD	0.874222	TbSTT3A
Tb927.1.5200	expression site-associated gene 1 (ESAG1) protein, putative	310	SNFTLMLHDTNITDNLNSTHS	0.87443	TbSTT3A
Tb927.9.2860.1	hypothetical protein, conserved	259	TADENTTVDENTTVDENTTAD	0.874468	TbSTT3A
Tb927.11.9250	hypothetical protein, conserved	460	ASVDSSSDVDNETMETANGAL	0.874718	TbSTT3A
Tb927.9.7330	expression site-associated gene 2 (ESAG2) protein, putative	214	FFCLCVGEAINVTEDMRQKRD	0.874757	TbSTT3A
Tb927.11.7410	MSP-A, putative	25	LTLRGTVADDNITGEEEGTGH	0.874876	TbSTT3A
Tb927.9.7390	variant surface glycoprotein (VSG)-related, putative	66	DEVGDNENEYNTTINTILYGD	0.875053	TbSTT3A
Tb927.4.1160	hypothetical protein, conserved	266	KETEAQQPDDNETEAQQPDDN	0.875153	TbSTT3A
Tb09.v4.0146	hypothetical protein	265	TADENTTVDENTTADENTTAD	0.875229	TbSTT3A
Tb927.10.5680	procyclin-associated gene 1 (PAG1) protein, putative	184	DEGDRLEDINNVTADAFNELL	0.875256	TbSTT3A
Tb927.2.5280	Enriched in surface-labeled proteome protein 1	328	VMFFTQTTVSNSSDSNEGDIN	0.875922	TbSTT3A
Tb927.4.2500	Eukaryotic translation initiation factor 2-alpha kinase 2	724	FCGDESYGTINDTVSSATGAP	0.875953	TbSTT3A
Tb927.5.3540	Meckelin (Transmembrane protein 67), putative	386	FFELFLVNPFNVSDDIPIPLV	0.876046	TbSTT3A
Tb927.9.2891	Domain of unknown function (DUF5075), putative	259	TADENTTADENTTVDENATVD	0.876108	TbSTT3A
Tb927.5.630	acidic phosphatase, putative	258	EGWKENYEELNVSLSTLEENG	0.876135	TbSTT3A
Tb927.10.7180	cysteine-rich, acidic integral membrane protein precursor	56	VHDDFFFDYKNATGYADDCNI	0.876219	TbSTT3A
Tb927.9.2811	Domain of unknown function (DUF5075), putative	283	NADENTTADENTTADENTTAD	0.876333	TbSTT3A
Tb927.10.700	hypothetical protein, conserved	127	GMFSESEEEGNFSADLEGNWR	0.876383	TbSTT3A
Tb927.11.9250	hypothetical protein, conserved	81	DDDLPPPSDTNTSTVFPPTSL	0.876427	TbSTT3A
Tb927.8.2810	5'-3' exoribonuclease C	700	SGIPNINGTSNNTDRDVLQQS	0.876513	TbSTT3A
Tb927.7.940	protein kinase C substrate protein, heavy chain, putative	268	EKGCDELIPGNVSGYCECAEA	0.876708	TbSTT3A
Tb927.10.2500	hypothetical protein, conserved	40	HNLFSWSSADNMTDGDVGSAR	0.876746	TbSTT3A
Tb927.9.2875	Domain of unknown function (DUF5075), putative	283	TADENTTADENTTADENTTAD	0.876804	TbSTT3A
Tb927.9.2860.1	hypothetical protein, conserved	265	TVDENTTVDENTTADENTTVD	0.876943	TbSTT3A
Tb09.v4.0147	hypothetical protein	325	TVDENTTVDENTTVDENTNAD	0.877067	TbSTT3A
Tb927.11.19540	variant surface glycoprotein (VSG, atypical), putative	67	DKIYNSIADINMTLAEKEWRA	0.877284	TbSTT3A
Tb09.v4.0148	hypothetical protein	307	TADENTTVDENTTVDENTTVD	0.877316	TbSTT3A
Tb927.11.2460	hypothetical protein, conserved	91	IWCNVSVIKDNSTDTDSSGYL	0.877415	TbSTT3A
Tb927.9.2861	Domain of unknown function (DUF5075), putative	271	TVDENTTADENTTADENTTAD	0.877773	TbSTT3A
Tb927.9.2845	Domain of unknown function (DUF5075), putative	301	NADENTTADENATADENTIAD	0.877928	TbSTT3A
Tb09.v4.0147	hypothetical protein	301	TADENTTADENTTVDENTTAD	0.878155	TbSTT3A
Tb11.v5.0369.1	hypothetical protein, conserved	271	NVDENATADENTTADENTTAD	0.878263	TbSTT3A
Tb927.8.3540	hypothetical protein, conserved	94	NSKPIPDDIFNVSTVDHDGGN	0.878569	TbSTT3A
Tb927.9.2885	Domain of unknown function (DUF5075), putative	696	TADENTNVDENTTADENTNAD	0.878664	TbSTT3A
Tb09.v4.0058	hypothetical protein	271	TVDENATVDENTTADENTTVD	0.878717	TbSTT3A
Tb927.9.2881	Domain of unknown function (DUF5075), putative	295	TVDENTNVDENTTADENTIAD	0.878988	TbSTT3A
Tb927.10.13040	procyclic-enriched flagellar receptor adenylate cyclase 4	301	VIQTGTNPLANDTDSRAISRF	0.879607	TbSTT3A
Tb927.11.1470	65 kDa invariant surface glycoprotein-like protein	337	STEDMEFLHRNGSFDDGLTDL	0.879628	TbSTT3A
Tb09.v4.0147	hypothetical protein	307	TADENTTVDENTTADENTTVD	0.879687	TbSTT3A
Tb927.9.2855	Domain of unknown function (DUF5075), putative	313	TVDENTTADENTTVDENTTVD	0.879741	TbSTT3A
Tb09.v4.0059	hypothetical protein	265	TADENTTVDENTTVDENTNAD	0.879744	TbSTT3A
Tb927.10.4670	hypothetical protein, conserved	81	SPFYWVADEKNDSKKLDEIMN	0.879998	TbSTT3A
Tb927.1.5170	variant surface glycoprotein (VSG)-related, putative	338	RLEKLVDMLPNVSEESDRMEK	0.880012	TbSTT3A
Tb927.6.370	hypothetical protein, conserved	258	STANEELAVINESLHSDEEST	0.880211	TbSTT3A
Tb927.9.2865	Domain of unknown function (DUF5075), putative	277	TVDENTNADENTTADENTTVD	0.880213	TbSTT3A
Tb927.9.2845	Domain of unknown function (DUF5075), putative	319	IADENTTVDENTTVDENTNAD	0.880329	TbSTT3A
Tb927.9.2865	Domain of unknown function (DUF5075), putative	307	TADENTNVDENTTADENTIAD	0.880525	TbSTT3A
Tb11.v5.0208.1	invariant surface glycoprotein, putative	75	LVELAAEDTANITRDAELVDA	0.880542	TbSTT3A
Tb927.6.5370	variant surface glycoprotein (VSG), putative	464	ETEGNDGKTTNTTGSNSIFIH	0.880786	TbSTT3A
Tb10.v4.0145	variant surface glycoprotein (VSG, atypical), putative	67	DDALQNILELNMSAADQTWVD	0.880841	TbSTT3A
Tb927.10.10840	Enriched in surface-labeled proteome protein 15	488	VSSADGEHAGNPSGAHVDADN	0.881121	TbSTT3A
Tb927.5.610	acidic phosphatase, putative	351	VDISREIILPNNTEEEEELIQ	0.881426	TbSTT3A
Tb927.9.4500	heat shock protein, putative	816	RWFEEVGGDVNVTELQKQYQR	0.881478	TbSTT3A
Tb927.9.1280	variant surface glycoprotein (VSG, atypical), putative	281	DSSTNCAVIQNESTKSEKDND	0.881519	TbSTT3A
Tb11.v5.0789.1	expression site-associated gene 2 (ESAG2) protein, putative	283	SPCNPEDIKYNHTEAWDVISK	0.881522	TbSTT3A
Tb927.7.6860	expression site-associated gene 5 (ESAG5) protein, putative	69	LVEESEKVMENLTIPEQKVNG	0.88157	TbSTT3A
Tb927.9.2845	Domain of unknown function (DUF5075), putative	313	TADENTIADENTTVDENTTVD	0.881683	TbSTT3A
Tb09.v4.0058	hypothetical protein	283	TADENTTVDENTTVDENTNVD	0.88184	TbSTT3A
Tb927.8.7580	RING-variant domain containing protein, putative	225	DPPAVGEEDKNGSSTSTHGGE	0.881867	TbSTT3A
Tb927.9.270	variant surface glycoprotein (VSG, atypical), putative	62	TDIVNDIEMLNISTATDSFIA	0.881916	TbSTT3A
Tb927.10.6180	hypothetical protein, conserved	351	FMHAASGIYENPSHDLLLIAD	0.8821	TbSTT3A
Tb927.9.2811	Domain of unknown function (DUF5075), putative	295	TADENTTADENTTADENTNAD	0.882124	TbSTT3A
Tb927.7.6500	variant surface glycoprotein (VSG), putative	257	ASTAVDFFSSNETAAHQALKA	0.882144	TbSTT3A
Tb927.8.7980	Pyrophosphate-energized vacuolar membrane proton pump 2, putative	237	SGGSDDDVLANGSQSRGYALA	0.882177	TbSTT3A
Tb927.8.7920	receptor-type adenylate cyclase GRESAG 4, putative	1241	QSSCSVVYMMNGSDDDTSKCS	0.882211	TbSTT3A
Tb927.9.2855	Domain of unknown function (DUF5075), putative	271	TVDENTTADENTTADENTTVD	0.882232	TbSTT3A
Tb927.9.2853.1	hypothetical protein, conserved	301	NADENTTADENTTVDENTTVD	0.882271	TbSTT3A
Tb927.9.2860.1	hypothetical protein, conserved	295	TVDENTTADENTTVDENTNAD	0.882318	TbSTT3A
Tb927.3.120	variant surface glycoprotein (VSG), putative	65	EPDYTDILYYNMSAADDKWHA	0.882322	TbSTT3A
Tb11.v5.0916.1	variant surface glycoprotein (VSG, atypical), putative	67	QNAMETINDVNMTLGGPAWVN	0.88236	TbSTT3A
Tb927.9.2875	Domain of unknown function (DUF5075), putative	295	TADENTTADENTTVDENTTVD	0.882598	TbSTT3A
Tb927.5.340	expression site-associated gene 5 (ESAG5) protein, putative	371	TLSMDMVMDDNTSVTVLGAHL	0.882697	TbSTT3A
Tb927.10.2570	lysosomal alpha-mannosidase precursor, putative	768	YYPVSSLIFINDTETQFNVFT	0.882995	TbSTT3A
Tb927.9.2865	Domain of unknown function (DUF5075), putative	283	NADENTTADENTTVDENTNAD	0.883004	TbSTT3A
Tb927.5.4010	Enriched in surface-labeled proteome protein 4	169	EEESVVHGNDNVTDQKKGDDR	0.883032	TbSTT3A
Tb927.9.2815	Domain of unknown function (DUF5075), putative	319	TADENTIADENTTADENTIAD	0.883298	TbSTT3A
Tb927.11.13130	membrane-bound acid phosphatase 1 precursor	371	DERNSIYNAENNTCPYHDFKR	0.883446	TbSTT3A
Tb927.9.2855	Domain of unknown function (DUF5075), putative	295	TADENTTADENTTADENTTVD	0.883458	TbSTT3A
Tb927.9.2861	Domain of unknown function (DUF5075), putative	289	TADENTTADENTTVDENTNAD	0.883477	TbSTT3A
Tb927.5.4010	Enriched in surface-labeled proteome protein 4	252	NHSTSQNDKQNETTEPPPENS	0.883617	TbSTT3A
Tb927.3.4230	serine peptidase, clan SB, family S8-like protein	1272	IPPLGFEGDVNETGIGFQDVA	0.883752	TbSTT3A
Tb10.v4.0058	variant surface glycoprotein (VSG), putative	71	DIQAIYTMTSNETYYEKGPVT	0.884062	TbSTT3A
Tb927.2.1920	expression site-associated gene 5 (ESAG5) protein, putative	89	GLELGEAEVHNITAGGMSINM	0.88424	TbSTT3A
Tb11.v5.0368.1	hypothetical protein, conserved	265	TADENTTADENTTADENTIAD	0.884268	TbSTT3A
Tb927.4.1160	hypothetical protein, conserved	506	KETEPQQPDDNETEAQQPDDK	0.884323	TbSTT3A
Tb05.5K5.530	variant surface glycoprotein (VSG), putative	264	YDKELDYADGNLTRLRDATDL	0.884339	TbSTT3A
Tb927.4.3280	expression site-associated gene 2 (ESAG2) protein, putative	241	CALAEEKCEVNSSMTLKDAWQ	0.884356	TbSTT3A
Tb927.10.10230	procyclin-associated gene 5 (PAG5) protein	271	TYDTAVVWEENPTGGNPTLVK	0.88452	TbSTT3A
Tb09.v4.0148	hypothetical protein	210	TWFDDDDDFGNISMFTNTRGR	0.884551	TbSTT3A
Tb09.v4.0107	expression site-associated gene 5 (ESAG5) protein, putative	370	NFTLEMVSEDNVSFTVLNMVV	0.88468	TbSTT3A
Tb927.9.2861	Domain of unknown function (DUF5075), putative	301	TVDENTNADENTTADENTNVD	0.88488	TbSTT3A
Tb927.9.16460	variant surface glycoprotein (VSG, atypical), putative	255	KDICGDSSTPNLSDWSSGNMK	0.885091	TbSTT3A
Tb927.9.2885	Domain of unknown function (DUF5075), putative	487	SDDKNTTSHENSSHDDSSVAD	0.885393	TbSTT3A
Tb927.8.3540	hypothetical protein, conserved	938	DVALVAGEDDNTTAWENPSGF	0.885644	TbSTT3A
Tb927.10.13040	procyclic-enriched flagellar receptor adenylate cyclase 4	531	VVTESLLELSNVTFIDPMVPT	0.885791	TbSTT3A
Tb927.3.3820	hypothetical protein, conserved	259	CSGYDDFGEFNDSATGASAEG	0.885818	TbSTT3A
Tb927.3.150	variant surface glycoprotein (VSG), putative	182	NKAVYGTDEPNDSVRVVDAAG	0.885891	TbSTT3A
Tb08.27P2.260	variant surface glycoprotein (VSG, atypical), putative	423	ECNNKPFCSYNESAAEGDKQC	0.886537	TbSTT3A
Tb927.5.630	acidic phosphatase, putative	114	ELKEFCEEAENETRDDLRDAK	0.886608	TbSTT3A
Tb09.v4.0060	hypothetical protein	583	SEDKNTTSHENSSHDDSSVAD	0.887164	TbSTT3A
Tb927.7.2690	hypothetical protein, conserved	88	SSNRLLNDDKNLSETADVEDL	0.887465	TbSTT3A
Tb927.3.1470	variant surface glycoprotein (VSG)-related, putative	328	TEYNLEDPLMNESGTNTSAEP	0.887885	TbSTT3A
Tb927.4.5580	variant surface glycoprotein (VSG, atypical), putative	149	STSANGCIGDNESGSNALAGF	0.887917	TbSTT3A
Tb927.11.20060	variant surface glycoprotein (VSG), putative	177	TEERTKFDPTNESENMLLPEL	0.888456	TbSTT3A
Tb11.v5.0281.1	receptor-type adenylate cyclase GRESAG 4, putative	30	SFSTTGRAEDNTTINVLSLMY	0.888713	TbSTT3A
Tb927.6.1930	SAM domain (Sterile alpha motif), putative	52	WNVVDVEYWMNNTLGYPEYSG	0.88872	TbSTT3A
Tb927.11.13740	procyclic-enriched flagellar receptor adenylate cyclase 5	1199	DATMTGSTVTNDSVIFISGNP	0.888734	TbSTT3A
Tb927.3.120	variant surface glycoprotein (VSG), putative	402	KEIACESFNNNETHCPTDSCE	0.889231	TbSTT3A
Tb927.9.2815	Domain of unknown function (DUF5075), putative	265	TADENTTVDENATADGNTNAD	0.889354	TbSTT3A
Tb927.9.2840	hypothetical protein, conserved	247	PLPPASPHSENTTVDENTTKA	0.889444	TbSTT3A
Tb927.10.14030	hypothetical protein, conserved	132	GNVSLLENEENTTMTFSYIPG	0.889596	TbSTT3A
Tb927.4.3280	expression site-associated gene 2 (ESAG2) protein, putative	199	VCVGEAKDEANSSSYYYNGHS	0.889655	TbSTT3A
Tb927.3.370	variant surface glycoprotein (VSG, atypical), putative	328	VLTALKNIIDNESGEYDLSKD	0.889673	TbSTT3A
Tb927.6.450	procyclin PARP A	53	KGTKVSDDDTNGTDPDPDPEP	0.889976	TbSTT3A
Tb927.10.10260	EP1 procyclin	55	KGTKVGADDTNGTDPDPEPEP	0.889982	TbSTT3A
Tb927.11.6170	protein transport protein SEC31, putative	36	AASVAGAIDDNFSGEAFLEIR	0.889984	TbSTT3A
Tb927.10.9370	hypothetical protein, conserved	87	PQWNEVSSEENDSEGRLLHCR	0.89003	TbSTT3A
Tb09.v4.0026	variant surface glycoprotein (VSG), putative	65	ETDYKDILYYNMSAADDKWHA	0.890148	TbSTT3A
Tb927.7.7470	procyclic-enriched flagellar receptor adenylate cyclase 3	744	TSDLLSGLFFNETFITVDDMQ	0.890392	TbSTT3A
Tb927.9.16460	variant surface glycoprotein (VSG, atypical), putative	79	TNDLTIMEALNMTLADPNWSK	0.89071	TbSTT3A
Tb927.5.4010	Enriched in surface-labeled proteome protein 4	209	NGGNGVNDKHNETTTEGDDTR	0.890916	TbSTT3A
Tb927.9.17910	variant surface glycoprotein (VSG, atypical), putative	64	KDDYNYIQELNFTLSPAEWQA	0.891078	TbSTT3A
Tb927.9.9860	Hsp70 protein, putative	643	FWAKTEGILENTTALEPYTPE	0.891177	TbSTT3A
Tb927.8.4600	Zinc finger, C3HC4 type (RING finger), putative	237	SDNTGEGREVNASEECSPELS	0.891239	TbSTT3A
Tb927.5.110	variant surface glycoprotein (VSG)-related, putative	230	VLYPRGSNEDNASGIEWLNKL	0.891312	TbSTT3A
Tb927.11.4750	hypothetical protein	373	VTDVNDNNSANTSNEDEGKEE	0.89147	TbSTT3A
Tb927.9.7390	variant surface glycoprotein (VSG)-related, putative	348	DTDPFSSRETNTTESSRQSQK	0.892522	TbSTT3A
Tb927.6.5740	variant surface glycoprotein (VSG, atypical), putative	68	TDEIAAINEVNFSLADDYWTK	0.892578	TbSTT3A
Tb927.8.4600	Zinc finger, C3HC4 type (RING finger), putative	185	QCRGEETPEANVTNEHTPLLA	0.892618	TbSTT3A
Tb11.v5.0682.1	variant surface glycoprotein (VSG), putative	64	TDAYEDIEKFNMSLADEKWKQ	0.892795	TbSTT3A
Tb11.v5.0207.1	neurobeachin/beige protein, putative	1581	EFDPCGTDHANITAAGAPVSD	0.89313	TbSTT3A
Tb927.9.2853.1	hypothetical protein, conserved	259	TADENTTADGNTTVDENTTAD	0.893313	TbSTT3A
Tb927.11.5960	hypothetical protein, conserved	91	GPENNENPGANETAADDGAKK	0.893586	TbSTT3A
Tb927.8.7590	receptor-type adenylate cyclase GRESAG 4, putative	718	TVQGFQDDVGNESKWTPLALL	0.893677	TbSTT3A
Tb08.27P2.240	variant surface glycoprotein (VSG), putative	71	EIQHIYIMTENDTYYSEGSKG	0.893862	TbSTT3A
Tb927.8.3540	hypothetical protein, conserved	434	VIGQRVEIELNGTGLDATRDS	0.893921	TbSTT3A
Tb927.9.2875	Domain of unknown function (DUF5075), putative	313	TVDENTTVDENTTADGNTNAD	0.894083	TbSTT3A
Tb927.9.7860	hypothetical protein, conserved	172	QEDGKIRDLTNESARLDTLSE	0.894269	TbSTT3A
Tb927.11.18770.1	variant surface protein (VSG), putative	72	QSAYNYIQELNFTLSPDEWQA	0.894573	TbSTT3A
Tb927.11.3780	subtilisin peptidase	39	AHADGETAEPNTSCSYMLMLD	0.894631	TbSTT3A
Tb927.4.3280	expression site-associated gene 2 (ESAG2) protein, putative	176	SALESCGSNGNETGKTLVNDF	0.894758	TbSTT3A
Tb927.10.13660	Domain of unknown function DUF21, putative	392	TDTVSLLTDENISMSMSVTLN	0.894763	TbSTT3A
Tb927.10.5710	hypothetical protein, conserved	58	HNDMDDYAEENCTKIKTPSHN	0.894854	TbSTT3A
Tb927.11.11960	hypothetical protein, conserved	93	WWSGSFDMTNNVSEESLCSAD	0.895219	TbSTT3A
Tb927.6.480	surface protein EP3-2 procyclin precursor	53	KGTKVSDDDTNGTDPDPEPEP	0.895424	TbSTT3A
Tb927.9.2845	Domain of unknown function (DUF5075), putative	277	TVDENTNADENTTADGNTTVD	0.895488	TbSTT3A
Tb927.11.19180	variant surface glycoprotein (VSG, atypical), putative	65	SALVATLEELNFSNSDANWTS	0.895567	TbSTT3A
Tb10.v4.0178	variant surface glycoprotein (VSG, atypical), putative	64	EQAYASILEANMSAAGPDWRN	0.895877	TbSTT3A
Tb927.5.330	receptor-type adenylate cyclase GRESAG 4, putative	872	KSSSDLVTFINDSEVCVPMFE	0.895887	TbSTT3A
Tb927.10.4780	GPI inositol deacylase precursor	130	EECILFPPDKNDTLPLHKLRS	0.896192	TbSTT3A
Tb927.4.810	expression site-associated gene 5 (ESAG5) protein, putative	449	EKISTITIFDNTTEPLLNVTS	0.896203	TbSTT3A
Tb927.5.3540	Meckelin (Transmembrane protein 67), putative	496	DDAPSFSAPSNDTYLTRSVAV	0.896803	TbSTT3A
Tb11.v5.0731.1	65 kDa invariant surface glycoprotein, putative	175	WYCITKEESHNATPNCDGIQF	0.896978	TbSTT3A
Tb927.10.5710	hypothetical protein, conserved	38	VKPDGDPDCTNLTGVSHVPYH	0.897253	TbSTT3A
Tb927.11.17770	variant surface glycoprotein (VSG, atypical), putative	65	SQEITLLTELNITVADDDFYN	0.897578	TbSTT3A
Tb927.8.930	hypothetical protein	83	LAEDVLWENRNATDPVERAKR	0.898092	TbSTT3A
Tb927.10.2570	lysosomal alpha-mannosidase precursor, putative	258	FTQADDIIDDNASERYNVPVV	0.898112	TbSTT3A
Tb927.10.1030	serine peptidase, Clan SC, Family S10	112	LMNETTGDIYNNTYSWNNHAY	0.898209	TbSTT3A
Tb927.9.2811	Domain of unknown function (DUF5075), putative	265	TADENTTADENTTVDGNTNAD	0.898253	TbSTT3A
Tb927.9.2845	Domain of unknown function (DUF5075), putative	283	NADENTTADGNTTVDENTNAD	0.898476	TbSTT3A
Tb11.v5.0668.1	protein disulfide isomerase	484	ENKSSRSNESNDSNESNVDKQ	0.898668	TbSTT3A
Tb927.8.4110	flagellum-adhesion glycoprotein, putative	533	CVDDCQYISFNESLCVDELQF	0.898685	TbSTT3A
Tb11.v5.0368.1	hypothetical protein, conserved	253	PHSENTTVDENTTADENTTAD	0.898699	TbSTT3A
Tb927.6.520	EP3-2 procyclin	55	KGTKVSDDDTNGTDPEPEPEP	0.898725	TbSTT3A
Tb927.9.2845	Domain of unknown function (DUF5075), putative	247	PLPPASPHSENTTVDENTTAD	0.899106	TbSTT3A
Tb927.11.3780	subtilisin peptidase	1422	TDAVITDGDCNGSFFVQTADS	0.899108	TbSTT3A
Tb927.3.5680	variant surface glycoprotein (VSG)-related, putative	398	SGGVEGEVNTNESTKANTNDG	0.89919	TbSTT3A
Tb927.8.7930	receptor-type adenylate cyclase GRESAG 4, putative	1243	QSSCSVVYMMNGSDDDDTSKY	0.899234	TbSTT3A
Tb927.11.8720	Leishmanolysin-like peptidase, putative	353	NETNFPDMFCNDSAETLSCTH	0.89944	TbSTT3A
Tb927.9.2260	PQ loop repeat, putative	49	TSTSTPKADENTTNTVSSKEL	0.899617	TbSTT3A
Tb927.7.5710	hypothetical protein, conserved	45	ERETVNSSCENPSLHDTHHWG	0.899652	TbSTT3A
Tb09.v4.0146	hypothetical protein	247	PLPPASPHSENTTADENTTAD	0.899746	TbSTT3A
Tb09.v4.0185	variant surface glycoprotein (VSG), putative	167	EISENGGDGTNFTAAINKAAY	0.899886	TbSTT3A
Tb11.v5.0423.1	Plexin repeat, putative	134	QSEECCADERNVTCCEAGSYC	0.899953	TbSTT3A
Tb927.8.170	variant surface glycoprotein (VSG, atypical), putative	261	HSAEINLLRGNESDLDSKLTT	0.899961	TbSTT3A
Tb927.9.2885	Domain of unknown function (DUF5075), putative	523	SHDDSSVADGNTSEDKNTTSH	0.899965	TbSTT3A
Tb09.v4.0149	hypothetical protein	277	TVDGNTNADENTTADENTTAD	0.900226	TbSTT3A
Tb927.10.7180	cysteine-rich, acidic integral membrane protein precursor	65	KNATGYADDCNITGDCNETDD	0.900234	TbSTT3A
Tb927.8.6380	hypothetical protein, conserved	170	EVGTVTYSVENSSDDERDPSV	0.900263	TbSTT3A
Tb09.v4.0149	hypothetical protein	253	PHSENTTADENTTADENTTAD	0.900434	TbSTT3A
Tb927.11.890	hypothetical protein, conserved	788	EAVATCPTDENVSNAAASFFV	0.900698	TbSTT3A
Tb927.10.15320	hypothetical protein, conserved	88	VRALMMVDYSNDTLLMVEMPE	0.900788	TbSTT3A
Tb927.5.4840	variant surface glycoprotein (VSG, atypical), putative	452	ETEGNDDKNTNTTESNSFVIH	0.900894	TbSTT3A
Tb11.v5.0216.1	invariant surface glycoprotein, putative	75	LAELAAEDTANITRDAELVNT	0.900912	TbSTT3A
Tb927.11.12230	ATP-dependent protease ATPase subunit HslU2	340	QDLLPLIEGSNVTLKDGSQIS	0.900995	TbSTT3A
Tb927.11.17770	variant surface glycoprotein (VSG, atypical), putative	403	ECTEPCKWNENATDASKKCSL	0.901004	TbSTT3A
Tb927.10.20	expression site-associated gene 1 (ESAG1) protein, putative	310	SDFTSLLLNPNSTDNVNSTDS	0.901093	TbSTT3A
Tb927.1.4380	Putative integral membrane protein conserved region (DUF2404), putative	106	LVTREMSDDLNNTVVCGDQLI	0.901373	TbSTT3A
Tb11.v5.0582.1	hypothetical protein, conserved	265	TADGNTTVDENTTADENTTVD	0.901529	TbSTT3A
Tb927.2.3320	65 kDa invariant surface glycoprotein	355	AEHVDRGIATNETQVEVGIDA	0.901573	TbSTT3A
Tb927.8.1870	Golgi/lysosome glycoprotein 1	243	PLFDEDFTGANTSTFAARDVF	0.901587	TbSTT3A
Tb927.3.2520	expression site-associated gene 1 (ESAG1) protein, putative	288	APPELLDMMANITLLQSYFND	0.901748	TbSTT3A
Tb927.8.1870	Golgi/lysosome glycoprotein 1	404	SAADITNADGNITYRQPVDPV	0.901825	TbSTT3A
Tb927.11.2460	hypothetical protein, conserved	58	ICMHGEWFEENKTCVCDEDWI	0.902228	TbSTT3A
Tb927.9.4500	heat shock protein, putative	688	QNSRADEAKENETPTGDEILE	0.902284	TbSTT3A
Tb11.v5.0731.1	65 kDa invariant surface glycoprotein, putative	353	TEHVDRGIATNETQVEVGIDA	0.902322	TbSTT3A
Tb927.9.2885	Domain of unknown function (DUF5075), putative	403	SYDDSSVADGNTSDDKNTTSH	0.902573	TbSTT3A
Tb927.11.4750	hypothetical protein	99	HQTAVTDVNDNNSANTSNEDE	0.902843	TbSTT3A
Tb927.7.3010	Nitrogen permease regulator 2, putative	487	PERQNAEEAANNSISDKLSVW	0.902864	TbSTT3A
Tb927.9.2845	Domain of unknown function (DUF5075), putative	253	PHSENTTVDENTTADENTTVD	0.902935	TbSTT3A
Tb927.9.2891	Domain of unknown function (DUF5075), putative	367	NADENTNADGNTTADGNTNAD	0.903399	TbSTT3A
Tb927.11.13740	procyclic-enriched flagellar receptor adenylate cyclase 5	347	SEDAGAGGLSNDTGGEMMMLG	0.904278	TbSTT3A
Tb927.1.5170	variant surface glycoprotein (VSG)-related, putative	162	EGINSIMYGENDSGGNSLWGD	0.904507	TbSTT3A
Tb927.10.8230	protein disulfide isomerase 2	62	MLAPEWEKAANETIDNALMGE	0.904554	TbSTT3A
Tb927.5.420	invariant surface glycoprotein, putative	264	VPEEEWTGDYNSSLHELKKLE	0.904556	TbSTT3A
Tb927.11.15070	Basal body protein	887	LAEVEGLNPANSTDQEKANWR	0.904631	TbSTT3A
Tb11.v5.0950.1	variant surface glycoprotein (VSG, atypical), putative	73	GKDMADLLELNMSLADSSWLD	0.904759	TbSTT3A
Tb927.11.19180	variant surface glycoprotein (VSG, atypical), putative	72	EELNFSNSDANWTSNFDFAAM	0.904873	TbSTT3A
Tb927.1.4900	expression site-associated gene 11 (ESAG11) protein, putative	201	HELAEAPEECNMSVTKDMSDY	0.904903	TbSTT3A
Tb11.v5.0582.1	hypothetical protein, conserved	333	DENTNADEISNGSNEASDKTV	0.905047	TbSTT3A
Tb927.11.4840	hypothetical protein, conserved	109	DIFDSWEAQPNDTLISDLNNV	0.905109	TbSTT3A
Tb927.4.3280	expression site-associated gene 2 (ESAG2) protein, putative	297	FQVEGVFGHVNDTSNETFLCD	0.905188	TbSTT3A
Tb11.v5.0924.1	variant surface glycoprotein (VSG, atypical), putative	67	PQELTDLETINATLSDPTWLD	0.905243	TbSTT3A
Tb927.9.2885	Domain of unknown function (DUF5075), putative	289	RPDGNTSEDKNTTSHENRSYD	0.905375	TbSTT3A
Tb927.9.2871	Domain of unknown function (DUF5075), putative	321	DENTIADEISNGSNEASDKTV	0.905468	TbSTT3A
Tb927.9.2815	Domain of unknown function (DUF5075), putative	277	TADGNTNADENTTADENTTVD	0.905625	TbSTT3A
Tb927.5.309b	invariant surface glycoprotein, putative	326	YLSSSLEGGVNNTDLQDLEEA	0.905735	TbSTT3A
Tb09.v4.0147	hypothetical protein	253	PHSENTTADENTTVDENTTVD	0.905774	TbSTT3A
Tb927.9.4500	heat shock protein, putative	643	ETTAQKDENNNPSQNETDTTS	0.906373	TbSTT3A
Tb927.11.17580	variant surface glycoprotein (VSG, atypical), putative	452	ETGGNDGKDTNTTGSNSIVIY	0.906569	TbSTT3A
Tb927.11.3970	hypothetical protein, conserved	575	SEGGLDISVDNVTAESKTAPD	0.906752	TbSTT3A
Tb927.9.2891	Domain of unknown function (DUF5075), putative	253	PHSENTTADENTTADENTTVD	0.906753	TbSTT3A
Tb927.8.7580	RING-variant domain containing protein, putative	121	LEEGTQQDKANQTDINIRVYD	0.906767	TbSTT3A
Tb11.v5.0127.1	variant surface protein (VSG), putative	442	GESDKGDCEVNTTKVAEQAKQ	0.906935	TbSTT3A
Tb927.9.2860.1	hypothetical protein, conserved	247	PLPPASPHSENTTADENTTVD	0.907065	TbSTT3A
Tb09.v4.0060	hypothetical protein	619	SYDDSSVADGNTSEDKNTTSH	0.90708	TbSTT3A
Tb11.v5.0369.1	hypothetical protein, conserved	253	PHSENTTVDENTTADENTNVD	0.907181	TbSTT3A
Tb927.9.9860	Hsp70 protein, putative	569	TGVQADSNSSNESGYVVEMKR	0.907406	TbSTT3A
Tb08.27P2.260	variant surface glycoprotein (VSG, atypical), putative	287	LHTADTEAYSNDTKTLQTSTE	0.907817	TbSTT3A
Tb927.9.2840	hypothetical protein, conserved	260	VDENTTKADENTTADENTTAD	0.9081	TbSTT3A
Tb927.5.310	invariant surface glycoprotein, putative	197	DPPEGEISCTNVTLDEKEKWI	0.908102	TbSTT3A
Tb927.9.12530	DnaJ domain containing protein, putative	342	WTFIEYKNADNPTDPPMCLVA	0.908147	TbSTT3A
Tb927.2.1920	expression site-associated gene 5 (ESAG5) protein, putative	415	DVEASLIGDFNSTVLNSDIQW	0.908405	TbSTT3A
Tb927.11.4760	hypothetical protein	24	CTNPTDGCDSNFTLAQVLTLC	0.908464	TbSTT3A
Tb927.11.4070	hypothetical protein	165	EESPATETSDNVTEKTVPEKP	0.90864	TbSTT3A
Tb927.10.700	hypothetical protein, conserved	32	PPLYFQFGNANDTPTDSYPAG	0.908901	TbSTT3A
Tb927.9.2891	Domain of unknown function (DUF5075), putative	487	NADGNITADGNTTADGNTTAD	0.909075	TbSTT3A
Tb927.11.20300	variant surface glycoprotein (VSG), putative	337	KTEMKPADEENMTTFLKDAYT	0.909318	TbSTT3A
Tb927.5.120	expression site-associated gene 9 (ESAG9) protein, putative	225	KDLDDLEQEANSTQVGRTTAH	0.909525	TbSTT3A
Tb927.9.7330	expression site-associated gene 2 (ESAG2) protein, putative	289	EANSSPCSPDNITYNYTEAWD	0.909829	TbSTT3A
Tb927.4.3240	hypothetical protein, conserved	190	DISDVVRVLENSSEHIDLSFQ	0.910014	TbSTT3A
Tb927.5.1430	64 kDa invariant surface glycoprotein	148	RGWGLDDEGQNSSGLHLVLEW	0.910209	TbSTT3A
Tb927.9.2891	Domain of unknown function (DUF5075), putative	481	TADGNTNADGNITADGNTTAD	0.910211	TbSTT3A
Tb927.11.13130	membrane-bound acid phosphatase 1 precursor	249	EFCFREEFGYNSSDKTHVNMG	0.910226	TbSTT3A
Tb927.4.2450	thioredoxin, putative	257	ACANDAYDEANFSLEGGESEQ	0.910261	TbSTT3A
Tb11.v5.0281.1	receptor-type adenylate cyclase GRESAG 4, putative	1120	RGFYFDEDVENFSFSSNSLSF	0.910277	TbSTT3A
Tb927.5.310	invariant surface glycoprotein, putative	326	HRSSSLEDGVNNTDLQDLEEA	0.910286	TbSTT3A
Tb927.11.8010	DNA repair protein, putative	164	ECSDANHSDQNMSDVRTEVEK	0.91038	TbSTT3A
Tb927.9.17050	variant surface glycoprotein (VSG, atypical), putative	388	CNEIKIEADCNATAACSFNKT	0.910459	TbSTT3A
Tb927.5.1390	64 kDa invariant surface glycoprotein	148	RGWELDYDGQNSSGLHQLLEW	0.91102	TbSTT3A
Tb927.3.560	expression site-associated gene 11 (ESAG11) protein, putative	227	TDQRVELTDNNDTKCWIMGTE	0.91142	TbSTT3A
Tb927.11.8720	Leishmanolysin-like peptidase, putative	52	SDQSVANMEANDSQWKPIRIV	0.911464	TbSTT3A
Tb927.1.5110	expression site-associated gene 11 (ESAG11) protein, putative	193	RELASAPEECNMSVTKDMSDD	0.911704	TbSTT3A
Tb927.4.3280	expression site-associated gene 2 (ESAG2) protein, putative	301	GVFGHVNDTSNETFLCDGHRP	0.911815	TbSTT3A
Tb927.4.4470	adenylyl cyclase	328	WNVNLNVDESNFTEQDTEAEL	0.912182	TbSTT3A
Tb927.6.3940	Autophagy-related protein 27, putative	270	GSGSGQASDPNATDGSGNSKD	0.912433	TbSTT3A
Tb927.9.2891	Domain of unknown function (DUF5075), putative	493	TADGNTTADGNTTADGNTNAD	0.912812	TbSTT3A
Tb10.v4.0213	expression site-associated protein 1 (ESAG1), putative	314	ENFTSLLFDTNLSDGLNSRST	0.912918	TbSTT3A
Tb927.9.15640	BARP protein	225	KQAEDAAADANETAGPNTGPV	0.913103	TbSTT3A
Tb927.5.4080	hypothetical protein, conserved	325	DELVERGDEGNTSGNVKDILS	0.913167	TbSTT3A
Tb11.v5.0747.1	variant surface glycoprotein (VSG), putative	391	SVNPENSVPENPTAPSDSTQS	0.913713	TbSTT3A
Tb927.10.10220	procyclin-associated gene 2 (PAG2) protein	266	GETAYIGDTRNETYSYDMMWE	0.913713	TbSTT3A
Tb927.9.2891	Domain of unknown function (DUF5075), putative	445	NADGNTNADGNTTADGNTNAD	0.91449	TbSTT3A
Tb927.9.2891	Domain of unknown function (DUF5075), putative	403	TADGNTNADGNTTADGNTNAD	0.914744	TbSTT3A
Tb927.10.14030	hypothetical protein, conserved	301	NVTNASQIPDNFTLGCDNELP	0.914752	TbSTT3A
Tb927.7.5710	hypothetical protein, conserved	40	TTVSDERETVNSSCENPSLHD	0.914861	TbSTT3A
Tb927.8.6730	hypothetical protein, conserved	328	ACEEILKYCDNDTSQLGDQTG	0.914927	TbSTT3A
Tb927.11.100	variant surface glycoprotein (VSG), putative	282	PPQAEDPAFTNTTGEIKNYNL	0.915093	TbSTT3A
Tb927.9.4500	heat shock protein, putative	647	QKDENNNPSQNETDTTSTISP	0.915094	TbSTT3A
Tb927.11.3780	subtilisin peptidase	406	AHPGHDDREGNCTDSRDQRWV	0.915405	TbSTT3A
Tb927.9.2891	Domain of unknown function (DUF5075), putative	379	TADGNTNADGNITADGNTNAD	0.915407	TbSTT3A
Tb927.9.2891	Domain of unknown function (DUF5075), putative	295	NADGNANADGNITADGNTNAD	0.915474	TbSTT3A
Tb927.10.1030	serine peptidase, Clan SC, Family S10	267	QSTISACDADNSSSADSSCKL	0.915576	TbSTT3A
Tb927.5.1410	64 kDa invariant surface glycoprotein	148	RGWGLDDEGQNSSGLHQLLEW	0.915649	TbSTT3A
Tb09.v4.0060	hypothetical protein	481	VADGNTSDDKNTTSHENSSHD	0.915664	TbSTT3A
Tb11.v5.1037.1	variant surface glycoprotein (VSG), putative	324	IAAAIYLPDVNPSELPNKEQD	0.91595	TbSTT3A
Tb09.v4.0148	hypothetical protein	253	PHSENTTADENTTADGNTTVD	0.916069	TbSTT3A
Tb927.5.630	acidic phosphatase, putative	312	LQEAKSRLEGNDTDCPEEGKN	0.916354	TbSTT3A
Tb927.11.12230	ATP-dependent protease ATPase subunit HslU2	197	SGDSSAEEDKNSSSRDNVTFE	0.916364	TbSTT3A
Tb927.5.130	variant surface glycoprotein (VSG)-related, putative	230	VMYPRGTDEDNASGIEWLSKL	0.916428	TbSTT3A
Tb927.9.14130	hypothetical protein, conserved	120	RLTNNLEGIANDTEDVRTVYA	0.916554	TbSTT3A
Tb09.v4.0060	hypothetical protein	577	VADGNTSEDKNTTSHENSSHD	0.916748	TbSTT3A
Tb927.5.630	acidic phosphatase, putative	186	SQHCDTDVYNNESDGGKYTIS	0.91684	TbSTT3A
Tb927.11.2290	hypothetical protein, conserved	330	AESTTEIDTENSSMGRHLPEY	0.916922	TbSTT3A
Tb927.11.8010	DNA repair protein, putative	159	LLSKVECSDANHSDQNMSDVR	0.917209	TbSTT3A
Tb927.8.6710	hypothetical protein, conserved	328	ACTKILEYCDNDTSQLGDITG	0.9173	TbSTT3A
Tb11.v5.0336.1	Variant Surface Glycoprotein, putative	384	SVNPENSVPENPTAPSDPTQS	0.917382	TbSTT3A
Tb927.11.8830	Enriched in surface-labeled proteome protein 2	236	EAAEQTNRSDNATDEPQEQTA	0.917432	TbSTT3A
Tb927.10.5680	procyclin-associated gene 1 (PAG1) protein, putative	150	TGNFCIGDEGNETKRTALPDC	0.917655	TbSTT3A
Tb927.9.2840	hypothetical protein, conserved	266	KADENTTADENTTADENTIAD	0.917696	TbSTT3A
Tb927.6.5550	variant surface glycoprotein (VSG, atypical), putative	395	CNEIKIEEDCNATAACSFNKT	0.917851	TbSTT3A
Tb927.11.15070	Basal body protein	243	VGDKNTGDNENASDVCTECLS	0.918259	TbSTT3A
Tb09.v4.0060	hypothetical protein	625	VADGNTSEDKNTTSHENRSYG	0.918653	TbSTT3A
Tb927.10.10220	procyclin-associated gene 2 (PAG2) protein	278	TYSYDMMWEENPTTNVPTLRA	0.918857	TbSTT3A
Tb927.9.2840	hypothetical protein, conserved	253	PHSENTTVDENTTKADENTTA	0.91906	TbSTT3A
Tb927.11.4750	hypothetical protein	404	FLPPPPVSDENSTLLDGNDLS	0.919159	TbSTT3A
Tb927.4.1920	GPI transamidase subunit 16, putative	167	STSSNGNNDGNATSAGEEDLR	0.919313	TbSTT3A
Tb11.01.6240.1	expression site-associated gene 2 (ESAG2) protein, putative	271	KGGEDICNPDNVTYDHTEAWD	0.919604	TbSTT3A
Tb927.10.14040	vacuolar ATP synthase subunit c, putative	119	FQWSSAQFDSNESILGLVEKF	0.920253	TbSTT3A
Tb927.10.2500	hypothetical protein, conserved	322	SEGSDQLLTSNDSPLPQPPIE	0.92031	TbSTT3A
Tb927.5.4080	hypothetical protein, conserved	137	GVNDLARDQDNESVGTAKLEF	0.92036	TbSTT3A
Tb927.5.660.2	Trypanosomal VSG domain containing protein, putative	331	NSSEKEKDESNNTDDGLEGKK	0.920377	TbSTT3A
Tb927.9.17600	variant surface glycoprotein (VSG), putative	311	SNDGILGASDNGSCDADKTHG	0.920442	TbSTT3A
Tb927.3.190	variant surface glycoprotein (VSG), putative	226	AEATGSPDGDNPTASQPICNS	0.920737	TbSTT3A
Tb927.5.1830	lysosomal/endosomal membrane protein p67	494	TGAVGMDDDGNVTNVCKPPYS	0.920805	TbSTT3A
Tb927.8.4600	Zinc finger, C3HC4 type (RING finger), putative	225	AQIDEERVVSNTSDNTGEGRE	0.920808	TbSTT3A
Tb927.10.10000	hypothetical protein, conserved	171	CCLFFNGAAPNDTEFAKHIID	0.921103	TbSTT3A
Tb927.3.1470	variant surface glycoprotein (VSG)-related, putative	316	DNINYKHNDGNNTEYNLEDPL	0.921318	TbSTT3A
Tb927.9.2891	Domain of unknown function (DUF5075), putative	513	DGNTNVDEISNGSNEASDKTV	0.921344	TbSTT3A
Tb927.2.1700	Enriched in surface-labeled proteome protein 10	156	VYYYTLDGEENPTKVIVEYRD	0.921419	TbSTT3A
Tb927.4.3290	Trypanosomal VSG domain containing protein, putative	54	EPEKIMEEPANLTSIIDRLQM	0.921513	TbSTT3A
Tb927.9.7330	expression site-associated gene 2 (ESAG2) protein, putative	293	SPCSPDNITYNYTEAWDVISK	0.922097	TbSTT3A
Tb927.11.8720	Leishmanolysin-like peptidase, putative	343	SFIEGKCMENNETNFPDMFCN	0.922259	TbSTT3A
Tb927.9.9860	Hsp70 protein, putative	135	GTVGFRFEDNNDTYTAEEIYA	0.922261	TbSTT3A
Tb927.10.210	GPI transamidase component GAA1	123	MACDTNFYFFNDTSKDWPIPD	0.922271	TbSTT3A
Tb927.10.13040	procyclic-enriched flagellar receptor adenylate cyclase 4	397	IGDFGGSCEDNSTDSGAICQC	0.922282	TbSTT3A
Tb927.11.8260	carbonic anhydrase-like protein	352	GNLSGADVGANQTEEEKDGKQ	0.922398	TbSTT3A
Tb927.10.1040	serine peptidase, Clan SC, Family S10	267	QSNISACDADNSSSADSYCEM	0.922695	TbSTT3A
Tb927.6.5370	variant surface glycoprotein (VSG), putative	293	VDRTLPTEYANESGDLTERAA	0.92283	TbSTT3A
Tb927.11.5920	conserved protein	53	CHPDLNPEDPNATEKFRTISE	0.923164	TbSTT3A
Tb927.9.160	variant surface glycoprotein (VSG, atypical), putative	293	LDRTLPTEYANESGDLTERAA	0.923316	TbSTT3A
Tb927.9.2885	Domain of unknown function (DUF5075), putative	505	VADGNTSEDKNTTSHENRSHD	0.924127	TbSTT3A
Tb927.4.2490	hypothetical protein, conserved	412	DASKALDELMNPTTLQRDGID	0.924662	TbSTT3A
Tb927.2.2490	hypothetical protein	44	DSGLVPETGPNTSDESAKRKD	0.924896	TbSTT3A
Tb11.v5.0638.1	serine carboxypeptidase III precursor, putative	104	LLAENGPCLMNETTGDIYNNT	0.926133	TbSTT3A
Tb927.1.5060	variant surface glycoprotein (VSG)-related, putative	233	VMYPKESDGDNTSGIEWLNEL	0.926211	TbSTT3A
Tb927.8.6550	hypothetical protein, conserved	225	IAAGKESEWDNFTHDVLPRDL	0.927232	TbSTT3A
Tb11.v5.0362.1	Variant Surface Glycoprotein, putative	291	MPTYGQLTPSNDTADLETRPT	0.92789	TbSTT3A
Tb927.9.2885	Domain of unknown function (DUF5075), putative	433	VADGNTSDDKNTTSHENRSYD	0.928065	TbSTT3A
Tb927.9.2885	Domain of unknown function (DUF5075), putative	385	VADGNTSEDKNTTSHENRSYD	0.928906	TbSTT3A
Tb927.8.5910	hypothetical protein	233	AFVETDGLLNNATEAKERLDA	0.929674	TbSTT3A
Tb09.v4.0060	hypothetical protein	684	IWKENTTADENTTADENTNVD	0.930237	TbSTT3A
Tb927.8.4890	pol-associated gene 1	205	NNCNIDGLPSNDTAGVENREK	0.930933	TbSTT3A
Tb927.2.1920	expression site-associated gene 5 (ESAG5) protein, putative	237	SLPIAFMDDPNITEGRMELSL	0.931031	TbSTT3A
Tb927.7.3870	hypothetical protein, conserved	81	SNGFSGDVNANDTYDGQRDLH	0.933248	TbSTT3A
Tb11.v5.0918.1	variant surface glycoprotein (VSG, atypical), putative	297	ESKATDIAYTNETGNLDTRPT	0.934333	TbSTT3A
